# Supplementary material for: Next-generation sequencing reveals novel differentially regulated mRNAs, lncRNAs, miRNAs, sdRNAs and a piRNA in pancreatic cancer
Source: Mol Cancer. 2015 Apr 25;14:94. doi: 10.1186/s12943-015-0358-5 (PMC4417536; doi:10.1186/s12943-015-0358-5)
Supplement: Additional file 2: Table S2. — Differentially expressed mRNAs and lncRNAs between controls and PDAC tissues. [file 12943_2015_358_MOESM2_ESM.xls]

## Sheet: Upregulated
id	NEV Normal	NEV PDAC	log2FoldChange	pval	FDR	Class
POSTN	86.4559	1397.38	-4.01462	1.17428e-20	2.04965e-18	mRNA
IL1RN	27.4668	422.177	-3.94209	2.89809e-18	4.38137e-16	mRNA
LAMC2	81.6248	1340.39	-4.03751	1.07864e-17	1.55713e-15	mRNA
TMPRSS4	78.7191	982.495	-3.64166	1.22983e-17	1.76214e-15	mRNA
SLPI	121.882	1489.89	-3.61165	1.3893e-17	1.9759e-15	mRNA
SLC16A3	82.6146	911.563	-3.46387	1.99212e-16	2.56703e-14	mRNA
COL3A1	947.947	9311.88	-3.29619	1.26526e-15	1.50888e-13	mRNA
SLC2A1	67.0198	675.316	-3.3329	3.81717e-15	4.41504e-13	mRNA
ADAM12	10.9765	157.496	-3.84282	9.13793e-15	1.00832e-12	mRNA
KCNN4	33.207	356.201	-3.42313	9.71567e-15	1.05989e-12	mRNA
SULF1	63.7088	1011.79	-3.98927	2.42267e-14	2.58418e-12	mRNA
AHNAK2	51.0804	493.133	-3.27114	3.66476e-14	3.88748e-12	mRNA
PLAU	14.0028	190.034	-3.76247	4.78582e-14	5.04878e-12	mRNA
TUBB3	18.7587	257.094	-3.77666	5.38532e-14	5.65018e-12	mRNA
C19orf33	182.707	1549.55	-3.08424	8.62305e-14	8.75992e-12	mRNA
COL1A2	712.232	7240.13	-3.3456	1.6909e-13	1.66489e-11	mRNA
SERPINH1	173.024	1405.48	-3.02202	2.35387e-13	2.29413e-11	mRNA
FOXL1	2.44602	69.1675	-4.82159	2.57707e-13	2.48641e-11	mRNA
ITGA2	41.4994	376.681	-3.18218	2.96903e-13	2.82205e-11	mRNA
COL5A1	200.359	2141.85	-3.4182	6.94878e-13	6.41426e-11	mRNA
S100A11	1085.27	8067.96	-2.89415	8.63895e-13	7.82396e-11	mRNA
PCDH7	23.6026	233.507	-3.30645	1.12226e-12	9.88411e-11	mRNA
COL1A1	1785.19	21158.7	-3.56711	1.85365e-12	1.59597e-10	mRNA
SLC11A1	28.8288	253.197	-3.13468	2.22927e-12	1.9108e-10	mRNA
B3GNT3	31.1254	276.158	-3.14933	2.28656e-12	1.94256e-10	mRNA
COL6A3	126.584	914.908	-2.85354	6.28707e-12	5.07192e-10	mRNA
PDPN	39.4238	324.106	-3.03933	7.57738e-12	6.03675e-10	mRNA
ADAMTS2	25.901	231.203	-3.15808	7.8291e-12	6.21152e-10	mRNA
SPARC	859.26	6401.27	-2.89719	1.50977e-11	1.1503e-09	mRNA
GJB2	19.6352	339.487	-4.11184	1.54871e-11	1.17068e-09	mRNA
TNFAIP6	5.06642	83.758	-4.04719	1.86577e-11	1.38455e-09	mRNA
COL5A2	97.0882	1105.34	-3.50905	2.20553e-11	1.6287e-09	mRNA
ARL4C	98.2776	676.578	-2.78332	2.30461e-11	1.69535e-09	mRNA
VDR	25.8621	217.138	-3.0697	2.36763e-11	1.72846e-09	mRNA
INHBA	133.127	1688.18	-3.6646	2.36231e-11	1.72846e-09	mRNA
BASP1	46.67	352.007	-2.91504	3.38104e-11	2.42224e-09	mRNA
ENTPD1	20.0415	174.712	-3.12391	3.60076e-11	2.55541e-09	mRNA
PXDN	100.861	676.955	-2.74669	4.61891e-11	3.23661e-09	mRNA
PLAUR	24.8649	211.058	-3.08546	6.00387e-11	4.13169e-09	mRNA
MXRA5	68.4371	459.393	-2.74688	7.06873e-11	4.77886e-09	mRNA
SULF2	67.5448	491.76	-2.86404	1.25149e-10	8.1453e-09	mRNA
TBC1D2	19.5586	157.268	-3.00735	1.52965e-10	9.92206e-09	mRNA
TGFBI	181.684	1246.87	-2.7788	1.89785e-10	1.22689e-08	mRNA
SRPX2	15.7548	133.84	-3.08664	2.13651e-10	1.36737e-08	mRNA
COL4A1	145.486	893.584	-2.61872	2.15379e-10	1.37384e-08	mRNA
FNDC1	23.363	177.743	-2.9275	2.52019e-10	1.6e-08	mRNA
HRH1	10.2685	95.2651	-3.21371	2.95445e-10	1.84773e-08	mRNA
FXYD5	180.622	1111.79	-2.62184	3.34869e-10	2.08074e-08	mRNA
ZNF469	8.51009	81.7006	-3.2631	4.02542e-10	2.47718e-08	mRNA
S100A16	267.475	1540.21	-2.52565	4.68414e-10	2.86419e-08	mRNA
HN1	126.235	738.535	-2.54855	5.43209e-10	3.26947e-08	mRNA
CAPG	219.453	1249.71	-2.50961	5.74368e-10	3.44621e-08	mRNA
ITGA3	173.813	1003.26	-2.52908	6.14944e-10	3.66675e-08	mRNA
THBS2	105.38	1592.72	-3.91781	6.43268e-10	3.82376e-08	mRNA
CORO2A	11.9958	127.453	-3.40937	6.91967e-10	4.1e-08	mRNA
PRRX1	28.8332	195.11	-2.75849	7.15365e-10	4.22616e-08	mRNA
KRT19	537.344	5520.9	-3.36099	8.77536e-10	5.15251e-08	mRNA
EFNA5	7.08165	86.5234	-3.61093	1e-09	6e-08	mRNA
MDK	177.545	1010.92	-2.50941	1.07403e-09	6.21123e-08	mRNA
NRP2	21.8308	152.986	-2.80897	1.33442e-09	7.67092e-08	mRNA
CTHRC1	17.7677	226.062	-3.66938	1.3661e-09	7.82959e-08	mRNA
IER5L	43.7727	267.037	-2.60893	1.49522e-09	8.49357e-08	mRNA
GBP2	60.8535	361.568	-2.57085	1.81483e-09	1.02184e-07	mRNA
ITGB4	288.195	1599.69	-2.47267	1.82567e-09	1.02493e-07	mRNA
SELPLG	30.5172	201.636	-2.72406	2.15016e-09	1.19315e-07	mRNA
PHLDA2	42.1047	537.703	-3.67476	2.26765e-09	1.25112e-07	mRNA
PODNL1	18.2347	131.015	-2.84498	2.57516e-09	1.3967e-07	mRNA
RAB31	115.247	1227.03	-3.41237	2.87244e-09	1.54918e-07	mRNA
RELT	8.24501	76.5426	-3.21467	3.49084e-09	1.86178e-07	mRNA
COL4A2	312.189	1617.01	-2.37284	3.82251e-09	2.02182e-07	mRNA
LAMA4	48.0687	273.6	-2.5089	4.36642e-09	2.29686e-07	mRNA
ADAMTS14	3.44262	46.9422	-3.76931	4.54316e-09	2.3833e-07	mRNA
PCDH1	75.0629	413.792	-2.46273	4.58743e-09	2.4e-07	mRNA
MYOF	45.4699	265.305	-2.54467	4.83645e-09	2.50296e-07	mRNA
FN1	144.65	1794.11	-3.63263	5e-09	2.56239e-07	mRNA
ADAM19	9.1959	78.3806	-3.09143	5.37937e-09	2.7616e-07	mRNA
GREM1	24.4007	295.761	-3.59944	5.89568e-09	3.01056e-07	mRNA
C1QTNF6	48.1333	271.969	-2.49833	6.46096e-09	3.25592e-07	mRNA
EMILIN1	138.613	750.979	-2.43771	6.85235e-09	3.44289e-07	mRNA
RCN3	17.5623	121.894	-2.79508	7.65193e-09	3.78652e-07	mRNA
ELF4	16.1875	116.537	-2.84784	8.51456e-09	4.19179e-07	mRNA
COL16A1	49.4472	286.642	-2.53529	9e-09	4.44122e-07	mRNA
HOXB7	18.6833	125.607	-2.7491	1.12849e-08	5.47145e-07	mRNA
TGM2	190.473	1429.83	-2.90818	1.32051e-08	6.33844e-07	mRNA
FSTL1	154.579	777.445	-2.33039	1.32907e-08	6.36364e-07	mRNA
SPON2	244.76	1446.52	-2.56315	1.43736e-08	6.84797e-07	mRNA
TNFRSF21	78.8678	404.878	-2.35998	1.57527e-08	7.45e-07	mRNA
SPOCD1	0.706797	27.1736	-5.26476	1.63666e-08	7.72087e-07	mRNA
PFKP	112.471	560.989	-2.31841	1.6569e-08	7.79717e-07	mRNA
ITGAX	11.0221	82.9833	-2.91242	1.70993e-08	8.02705e-07	mRNA
FLNA	807.329	3856.24	-2.25597	1.75914e-08	8.23791e-07	mRNA
FAM108C1	69.4557	356.495	-2.35972	1.80586e-08	8.43615e-07	mRNA
ACP5	37.6137	213.557	-2.50529	1.86125e-08	8.67381e-07	mRNA
MMP2	448.325	2582.45	-2.52613	2.01343e-08	9.31513e-07	mRNA
RUNX1	65.2132	510.907	-2.96983	2.12956e-08	9.80517e-07	mRNA
HAGHL	17.0139	111.802	-2.71616	2.23336e-08	1.0234e-06	mRNA
BATF	8.65949	100.243	-3.53307	2.35366e-08	1.0734e-06	mRNA
MYO1E	57.5151	299.93	-2.38261	2.3777e-08	1.0818e-06	mRNA
WISP1	6.82152	116.03	-4.08826	2.4e-08	1.08822e-06	mRNA
SH3PXD2A	71.0755	353.929	-2.31604	3.99492e-08	1.75521e-06	mRNA
VCAN	178.228	2173.26	-3.60806	4.08901e-08	1.7843e-06	mRNA
ANXA2	1521.64	6845.46	-2.16952	4.27763e-08	1.86237e-06	mRNA
OLFML2B	6.22855	56.7946	-3.18879	5.37603e-08	2.304e-06	mRNA
APOL1	209.77	1338.78	-2.67404	5.48071e-08	2.34365e-06	mRNA
PRRX2	7.35842	59.8796	-3.0246	5.5e-08	2.34747e-06	mRNA
PPAPDC1A	7.32805	89.1431	-3.60462	5.81195e-08	2.47427e-06	mRNA
CXCR4	45.344	320.024	-2.8192	6.14826e-08	2.60015e-06	mRNA
PDLIM7	164.318	1044.76	-2.6686	6.39241e-08	2.67979e-06	mRNA
TSPAN1	193.675	2029.79	-3.38962	7.96076e-08	3.30664e-06	mRNA
C8orf73	30.2337	272.481	-3.17192	7.97382e-08	3.30664e-06	mRNA
KIF26B	1.04671	30.0595	-4.84388	8.02786e-08	3.32187e-06	mRNA
CD68	70.4955	380.256	-2.43137	8.38682e-08	3.45551e-06	mRNA
CDH3	22.6437	127.83	-2.49705	8.58336e-08	3.51687e-06	mRNA
KLK10	59.5686	900.091	-3.91745	1.05834e-07	4.296e-06	mRNA
ANTXR1	31.7686	268.32	-3.07828	1.09871e-07	4.45045e-06	mRNA
KLF5	88.475	573.571	-2.69663	1.17357e-07	4.73372e-06	mRNA
ARPC1B	170.172	758.526	-2.15621	1.19641e-07	4.81572e-06	mRNA
TREM2	32.3745	172.008	-2.40954	1.30328e-07	5.20227e-06	mRNA
CRABP2	18.706	277.329	-3.89002	1.35781e-07	5.38637e-06	mRNA
EHBP1L1	67.8019	322.806	-2.25127	1.37e-07	5.42469e-06	mRNA
TMEM173	105.929	486.157	-2.19832	1.44923e-07	5.71358e-06	mRNA
ACTB	2634.96	11149.1	-2.08107	1.52268e-07	5.95425e-06	mRNA
C5AR1	24.2143	179.941	-2.89359	1.53129e-07	5.97576e-06	mRNA
THEMIS2	16.8537	101.161	-2.58552	1.62292e-07	6.32052e-06	mRNA
ID3	105.192	460.001	-2.12861	1.62942e-07	6.333e-06	mRNA
CTSS	115.304	520.798	-2.17528	1.66142e-07	6.4313e-06	mRNA
PTK7	40.9538	201.675	-2.29996	1.67213e-07	6.45974e-06	mRNA
TPM4	351.751	1510.48	-2.10238	1.74103e-07	6.71241e-06	mRNA
LAPTM5	304.825	1752.02	-2.52297	1.75857e-07	6.76644e-06	mRNA
MARCKSL1	73.0476	340.597	-2.22116	1.78187e-07	6.82874e-06	mRNA
MTMR11	15.9614	150.425	-3.23639	1.86117e-07	7.11844e-06	mRNA
SEMA3C	14.3994	166.859	-3.53455	1.91801e-07	7.32122e-06	mRNA
CHST6	0.406495	20.3712	-5.64715	1.9718e-07	7.49676e-06	mRNA
THBS1	55.3818	257.458	-2.21686	2.03205e-07	7.71055e-06	mRNA
CACNB3	38.0279	200.867	-2.40111	2.07349e-07	7.85227e-06	mRNA
LEF1	3.36348	39.4084	-3.55048	2.15722e-07	8.1506e-06	mRNA
TNFAIP2	40.3848	201.46	-2.31861	2.2946e-07	8.57169e-06	mRNA
DUOX1	4.09563	41.0864	-3.32651	2.30774e-07	8.60362e-06	mRNA
CTSB	812.779	3359.01	-2.0471	2.48455e-07	9.15611e-06	mRNA
ITGB2	81.6352	373.753	-2.19482	2.51246e-07	9.24123e-06	mRNA
NTM	26.1006	266.499	-3.35197	2.56e-07	9.37912e-06	mRNA
PDGFRB	130.571	568.877	-2.12328	2.66e-07	9.68507e-06	mRNA
PPP1R18	74.9456	345.237	-2.20367	2.66339e-07	9.68507e-06	mRNA
CTSK	85.0666	685.663	-3.01084	2.73141e-07	9.91364e-06	mRNA
FBN1	103.353	702.854	-2.76565	2.92471e-07	1.05553e-05	mRNA
DPYSL3	69.1529	600.752	-3.11891	3.1151e-07	1.11794e-05	mRNA
LOC100505702	5.62968	47.516	-3.07729	3.1559e-07	1.12837e-05	mRNA
PKM	1222.28	4989.24	-2.02924	3.15463e-07	1.12837e-05	mRNA
TPM2	407.458	2468.17	-2.59872	3.2432e-07	1.15528e-05	mRNA
CRIP1	268.146	1760.53	-2.71492	3.272e-07	1.16123e-05	mRNA
HMOX1	35.3409	178.109	-2.33335	3.35093e-07	1.18268e-05	mRNA
IL2RG	36.0672	250.403	-2.79549	3.72e-07	1.29877e-05	mRNA
GFPT2	22.6256	120.891	-2.41768	3.8821e-07	1.3503e-05	mRNA
TRIM47	105.191	453.775	-2.10897	3.92192e-07	1.36168e-05	mRNA
CSTB	125.167	527.527	-2.07539	4.37077e-07	1.50933e-05	mRNA
TMSB10	2145.03	8576.04	-1.99931	4.39699e-07	1.51566e-05	mRNA
TACSTD2	221.647	1141.43	-2.36451	4.65273e-07	1.59808e-05	mRNA
MMP28	25.459	276.125	-3.43907	4.9312e-07	1.68768e-05	mRNA
NCKAP1L	18.6507	100.895	-2.43555	4.97647e-07	1.69932e-05	mRNA
COL7A1	29.6821	296.141	-3.31862	5.06618e-07	1.72466e-05	mRNA
SEMA7A	11.5279	164.142	-3.83174	5.10171e-07	1.72593e-05	mRNA
ANTXR2	21.5607	110.184	-2.35345	5.17428e-07	1.74598e-05	mRNA
FRMD6	14.4873	84.5267	-2.54461	5.35783e-07	1.80158e-05	mRNA
ITGA11	31.6369	321.287	-3.34419	5.37e-07	1.80248e-05	mRNA
LDHA	343.351	1687.53	-2.29716	5.39749e-07	1.80858e-05	mRNA
LAMB3	99.1722	1279.76	-3.68979	5.61534e-07	1.86854e-05	mRNA
SLC6A6	20.8289	179.447	-3.1069	5.74453e-07	1.89837e-05	mRNA
VASP	82.9503	350.739	-2.08008	5.88851e-07	1.93264e-05	mRNA
LGALS1	1099.74	7341.01	-2.73882	7.08779e-07	2.29487e-05	mRNA
LINC00152	27.7911	134.359	-2.2734	7.10171e-07	2.2955e-05	ncRNA
ANXA1	114.807	779.992	-2.76425	7.3322e-07	2.35415e-05	mRNA
CST4	3.39044	52.0975	-3.94167	7.4307e-07	2.38179e-05	mRNA
UBASH3B	2.98233	32.9076	-3.46391	7.84544e-07	2.49391e-05	mRNA
SEC23A	23.9957	118.477	-2.30376	7.84062e-07	2.49391e-05	mRNA
MAP4K4	135.611	560.601	-2.0475	8.08445e-07	2.56141e-05	mRNA
SPON1	46.8366	265.835	-2.50482	8.15e-07	2.57803e-05	mRNA
HLA-DMB	69.6396	302.408	-2.11852	8.22332e-07	2.59257e-05	mRNA
LILRB3	16.2925	93.5465	-2.52147	8.63453e-07	2.71331e-05	mRNA
TTYH3	14.4456	79.9775	-2.46896	8.76479e-07	2.74974e-05	mRNA
FAP	21.0186	191.608	-3.18842	9.1721e-07	2.87283e-05	mRNA
MMP14	33.3575	156.942	-2.23414	9.27096e-07	2.89906e-05	mRNA
CHST11	19.7513	101.409	-2.36016	1.00285e-06	3.12068e-05	mRNA
MFRP,C1QTNF5	109.228	453.049	-2.05232	1.05312e-06	3.25078e-05	mRNA
IFI27	429.984	4259.55	-3.30834	1.10648e-06	3.39912e-05	mRNA
CALD1	763.18	2930.69	-1.94115	1.18184e-06	3.6248e-05	mRNA
MARVELD1	75.1659	544.062	-2.85562	1.18549e-06	3.6302e-05	mRNA
PDLIM4	71.6371	399.637	-2.47991	1.28531e-06	3.91713e-05	mRNA
PLXNC1	12.015	69.5361	-2.53293	1.32509e-06	4.02558e-05	mRNA
AIM1L	4.72858	49.4669	-3.38698	1.38893e-06	4.1733e-05	mRNA
ISG20	34.8472	160.115	-2.19999	1.44881e-06	4.31942e-05	mRNA
CAMK2N1	186.548	726.326	-1.96107	1.56432e-06	4.64219e-05	mRNA
KCP	5.43366	66.3752	-3.61065	1.5766e-06	4.6714e-05	mRNA
FCGR2A	19.3597	116.355	-2.5874	1.72267e-06	5.06087e-05	mRNA
NCF2	21.0225	121.48	-2.53071	1.73366e-06	5.07413e-05	mRNA
OSBPL3	9.75112	57.5344	-2.56079	1.74708e-06	5.09785e-05	mRNA
ST3GAL4	38.3629	171.379	-2.15941	1.7672e-06	5.14874e-05	mRNA
CMTM3	49.7923	373.993	-2.90901	1.82019e-06	5.28709e-05	mRNA
CAP1	477.961	1771.16	-1.88973	1.83206e-06	5.30551e-05	mRNA
PRDM1	21.7728	107.466	-2.30328	1.83866e-06	5.31662e-05	mRNA
LGALS3BP	648.969	2460.86	-1.92294	1.93778e-06	5.58639e-05	mRNA
WNT2	4.51963	54.8208	-3.60045	1.9773e-06	5.69177e-05	mRNA
MRC2	107.047	418.462	-1.96686	2.0302e-06	5.82657e-05	mRNA
C1QTNF1	54.1579	224.012	-2.04833	2.11232e-06	6.04419e-05	mRNA
AHR	21.0175	126.6	-2.59062	2.17815e-06	6.22328e-05	mRNA
LRRC8A	114.491	439.986	-1.94223	2.20833e-06	6.2908e-05	mRNA
TNFRSF18	5.05363	40.7891	-3.01279	2.29864e-06	6.50943e-05	mRNA
IFI16	71.1716	312.919	-2.13641	2.357e-06	6.64534e-05	mRNA
TYROBP	358.358	1350.92	-1.91447	2.67552e-06	7.49926e-05	mRNA
PLXDC2	21.2027	100.252	-2.24131	2.71316e-06	7.57161e-05	mRNA
COX6B2	1.92456	24.8766	-3.69219	2.81533e-06	7.83395e-05	mRNA
ARHGDIB	198.596	748.563	-1.91429	3.23942e-06	8.94919e-05	mRNA
OLR1	7.00202	89.4585	-3.67538	3.363e-06	9.26404e-05	mRNA
LOC728978	1.19243	24.0587	-4.33458	3.39313e-06	9.32019e-05	mRNA
MN1	5.56634	40.9125	-2.87774	3.49867e-06	9.54182e-05	mRNA
BMP1	92.7581	357.141	-1.94495	3.54209e-06	9.64654e-05	mRNA
ITGB5	155.743	698.275	-2.16463	3.581e-06	9.73871e-05	mRNA
RAI14	57.4335	226.986	-1.98264	3.70285e-06	9.99925e-05	mRNA
SLC2A3	43.115	256.308	-2.57161	3.70216e-06	9.99925e-05	mRNA
SAMD14	3.07746	34.1648	-3.4727	3.71539e-06	0.00010019	mRNA
ACTN1	304.602	1097.62	-1.84938	3.79564e-06	0.000102068	mRNA
ANGPT2	3.48006	54.9533	-3.98102	3.87293e-06	0.000103855	mRNA
CPXM1	11.5874	65.1027	-2.49016	4.01615e-06	0.000107396	mRNA
OSMR	21.3402	99.4783	-2.22081	4.22469e-06	0.000112658	mRNA
ITGA5	118.824	442.009	-1.89524	4.34772e-06	0.000115618	mRNA
LRRC15	13.6397	160.453	-3.55626	4.60457e-06	0.000121692	mRNA
KIAA1199	2.95862	60.0487	-4.34314	4.859e-06	0.000127103	mRNA
MBOAT2	20.5349	155.824	-2.92377	5.06321e-06	0.000131375	mRNA
MET	69.4369	370.205	-2.41455	5.10553e-06	0.000132289	mRNA
LTB	33.7735	187.829	-2.47546	5.213e-06	0.000134709	mRNA
SBNO2	106.014	393.815	-1.89326	5.29752e-06	0.00013671	mRNA
CD58	20.0363	90.5923	-2.17677	5.4102e-06	0.000139431	mRNA
KCNK1	21.8599	164.709	-2.91356	5.50225e-06	0.000141046	mRNA
NNMT	295.36	1741.67	-2.55993	5.52292e-06	0.000141387	mRNA
SDC1	207.02	1614.41	-2.96316	5.79459e-06	0.00014775	mRNA
EDNRA	21.3176	168.13	-2.97946	5.91452e-06	0.000150608	mRNA
TSKU	85.1927	326.23	-1.93708	5.97951e-06	0.000152062	mRNA
LIMK1	46.855	180.073	-1.9423	6.05569e-06	0.00015339	mRNA
AXL	123.256	466.41	-1.91995	6.08179e-06	0.000153848	mRNA
SLCO4A1	12.1529	113.399	-3.22204	6.14955e-06	0.000155357	mRNA
EPHA2	9.61787	53.5404	-2.47684	6.19364e-06	0.00015606	mRNA
SAT1	285.221	1288.76	-2.17583	6.35223e-06	0.000159637	mRNA
THY1	271.109	1647.33	-2.60318	6.39168e-06	0.00016	mRNA
GLT25D1	136.85	497.069	-1.86085	6.38409e-06	0.00016	mRNA
LOC100862671	39.065	155.694	-1.99477	6.51083e-06	0.000162771	mRNA
WIPF1	51.0565	219.347	-2.10305	6.54635e-06	0.000163446	mRNA
FHL2	102.715	561.466	-2.45055	6.5998e-06	0.000164567	mRNA
LY75	7.0372	43.3482	-2.6229	6.62234e-06	0.000164914	mRNA
CD53	23.6458	117.134	-2.3085	6.67611e-06	0.000166038	mRNA
TAGLN2	669.548	2337.94	-1.80398	6.71745e-06	0.00016685	mRNA
COL10A1	58.2512	1014.87	-4.12287	7.25028e-06	0.000179158	mRNA
CD248	151.95	543.337	-1.83825	7.31541e-06	0.000180303	mRNA
PLEKHO1	65.0175	248.027	-1.9316	7.43377e-06	0.000182517	mRNA
DAPP1	6.84954	41.1741	-2.58766	7.50246e-06	0.000183734	mRNA
CCL22	5.62417	49.474	-3.13696	7.76428e-06	0.000189903	mRNA
UNC5B	40.1593	160.565	-1.99935	7.91006e-06	0.000192977	mRNA
PLEC	869.278	3849.36	-2.14673	8.00589e-06	0.000195068	mRNA
LAIR1	24.8385	110.783	-2.15708	8.57317e-06	0.000207572	mRNA
CD300LF	5.32697	38.1897	-2.8418	8.942e-06	0.000215686	mRNA
TYMP	110.014	550.337	-2.32263	9.16947e-06	0.000220619	mRNA
ARID5A	61.6821	234.781	-1.92839	9.53465e-06	0.000229118	mRNA
LPAR5	7.69339	44.7809	-2.54119	9.64627e-06	0.00023151	mRNA
TINAGL1	68.6031	252.058	-1.87741	9.92385e-06	0.000236987	mRNA
ELOVL5	42.06	162.58	-1.95063	9.92156e-06	0.000236987	mRNA
TBXAS1	18.5851	85.3072	-2.19852	1.03618e-05	0.000246525	mRNA
LGALS9	101.857	481.94	-2.24231	1.04963e-05	0.000249109	mRNA
CYBB	27.7701	115.155	-2.05197	1.13575e-05	0.000267236	mRNA
PLEKHG1	7.0344	41.7435	-2.56905	1.16981e-05	0.000274241	mRNA
IQGAP3	1.80741	25.8223	-3.83662	1.18602e-05	0.000277702	mRNA
IL4R	82.342	294.685	-1.83947	1.20642e-05	0.000281792	mRNA
PARP3	20.464	88.1533	-2.10693	1.27306e-05	0.000295202	mRNA
ADAMTS7	6.16429	38.5461	-2.64458	1.2824e-05	0.000296295	mRNA
C5orf46	2.73423	55.5872	-4.34554	1.29521e-05	0.000298894	mRNA
TOR4A	39.6667	154.781	-1.96423	1.31406e-05	0.000302881	mRNA
MMP11	108.321	2156.4	-4.31524	1.34106e-05	0.000307683	mRNA
ANGPTL2	51.0493	224.207	-2.13487	1.35125e-05	0.000309594	mRNA
TGFB1	63.0158	232.931	-1.88612	1.36089e-05	0.000311431	mRNA
COL22A1	1.17653	26.5618	-4.49674	1.3627e-05	0.000311475	mRNA
TPBG	22.3621	94.9577	-2.08623	1.37297e-05	0.000312705	mRNA
CPNE7	8.92499	81.924	-3.19836	1.37611e-05	0.000313049	mRNA
ARRDC2	46.7134	181.968	-1.96178	1.38286e-05	0.000314212	mRNA
ADAMTSL4	10.9154	64.3248	-2.55901	1.39636e-05	0.000316529	mRNA
CDKN3	3.18137	33.8218	-3.41023	1.41578e-05	0.000320554	mRNA
SRGN	124.138	591.885	-2.25337	1.43957e-05	0.000324791	mRNA
SKAP2	138.978	506.876	-1.86677	1.45647e-05	0.000327833	mRNA
TSC22D1	349.301	1165.71	-1.73867	1.46478e-05	0.000329318	mRNA
ZC3H12A	29.6327	121.378	-2.03425	1.53122e-05	0.00034265	mRNA
LSP1	184.984	643.161	-1.79778	1.54888e-05	0.000345396	mRNA
SERPINB9	12.938	63.9837	-2.30609	1.56606e-05	0.000348418	mRNA
RIN3	37.0331	144.044	-1.95962	1.56939e-05	0.000348753	mRNA
PTPRE	22.6658	93.8711	-2.05016	1.57927e-05	0.000350543	mRNA
COL6A2	938.906	3707.11	-1.98124	1.62214e-05	0.000358402	mRNA
HK2	5.25014	35.2231	-2.74609	1.62434e-05	0.000358474	mRNA
EMB	8.49522	46.1682	-2.44218	1.64396e-05	0.000362388	mRNA
HAPLN3	16.9784	123.33	-2.86074	1.67732e-05	0.000368896	mRNA
HOTAIRM1	11.5996	56.2248	-2.27714	1.71397e-05	0.000375237	ncRNA
PAPPA	24.2129	99.862	-2.04416	1.7536e-05	0.000382604	mRNA
MPZL2	26.4405	122.501	-2.21198	1.80376e-05	0.000391298	mRNA
FPR1	25.2663	126.155	-2.31991	1.80889e-05	0.000391553	mRNA
MNDA	9.06634	46.4166	-2.35605	1.81693e-05	0.000392849	mRNA
CLIC1	449.354	1583.75	-1.81742	1.88524e-05	0.000405338	mRNA
PRSS22	21.6732	92.9397	-2.10038	1.90318e-05	0.000408736	mRNA
FYB	35.9489	136.04	-1.92002	1.91632e-05	0.000409781	mRNA
COTL1	123.934	435.246	-1.81226	1.96979e-05	0.00041929	mRNA
MSN	106.494	486.502	-2.19167	1.97206e-05	0.000419309	mRNA
SCUBE3	1.5214	19.553	-3.68392	2.08313e-05	0.000440972	mRNA
KRT17	215.529	3275.84	-3.92592	2.10904e-05	0.000444984	mRNA
CLMP	13.0976	80.8534	-2.62601	2.1323e-05	0.000448939	mRNA
ATP10A	2.03066	29.3369	-3.8527	2.13246e-05	0.000448939	mRNA
MGLL	209.657	1053.13	-2.32858	2.14338e-05	0.000450744	mRNA
NQO1	36.3059	266.032	-2.87332	2.2224e-05	0.000465327	mRNA
TMEM44	19.6783	82.5663	-2.06895	2.22242e-05	0.000465327	mRNA
RND3	15.6655	71.8683	-2.19776	2.24008e-05	0.000468513	mRNA
GPR68	9.46546	68.4624	-2.85457	2.31479e-05	0.000483087	mRNA
NCF4	17.016	72.7423	-2.0959	2.34118e-05	0.000488064	mRNA
GAS7	38.0637	144.492	-1.9245	2.37105e-05	0.000493754	mRNA
SPRED3	4.8866	32.7481	-2.74451	2.394e-05	0.000497994	mRNA
PIM1	20.524	84.0567	-2.03405	2.39789e-05	0.000498263	mRNA
GPSM3	21.1182	89.7357	-2.08719	2.40947e-05	0.000500128	mRNA
PML	179.858	597.219	-1.73141	2.41229e-05	0.000500173	mRNA
RGS10	32.5726	124.806	-1.93795	2.43366e-05	0.000504058	mRNA
DOK2	19.5834	82.7902	-2.07983	2.45694e-05	0.000508332	mRNA
CHSY1	24.7202	96.3764	-1.96299	2.46386e-05	0.00050885	mRNA
SPOCK1	40.3829	150.809	-1.90091	2.50805e-05	0.000516126	mRNA
TGFB1I1	126.468	621.36	-2.29666	2.62243e-05	0.000535807	mRNA
FAM20A	24.0124	97.6172	-2.02336	2.62322e-05	0.000535807	mRNA
AFAP1	26.3203	107.258	-2.02684	2.62994e-05	0.000536609	mRNA
SCEL	4.62239	67.6979	-3.8724	2.63781e-05	0.000537085	mRNA
NLRC5	23.3622	92.0438	-1.97815	2.63787e-05	0.000537085	mRNA
OSBPL10	12.6282	59.3363	-2.23227	2.73718e-05	0.000554365	mRNA
SH3KBP1	74.6536	256.783	-1.78227	2.74388e-05	0.000555138	mRNA
NBL1,C1orf151-NBL1	397.129	2439.55	-2.61894	2.82133e-05	0.000568411	mRNA
PTGS1	15.1448	81.4957	-2.4279	2.914e-05	0.000583408	mRNA
CIITA	8.9805	55.154	-2.6186	2.93509e-05	0.000585189	mRNA
LOC284454	63.8245	246.598	-1.94998	3.03514e-05	0.000602012	mRNA
FBLN2	31.5607	119.696	-1.92318	3.06653e-05	0.000606984	mRNA
GPRC5A	83.5851	943.96	-3.49741	3.08095e-05	0.00060921	mRNA
VAV1	14.9037	67.1906	-2.17259	3.08424e-05	0.000609232	mRNA
PDLIM3	46.9793	170.011	-1.85553	3.09152e-05	0.000610043	mRNA
ECM1	52.4165	471.765	-3.16997	3.10259e-05	0.000611598	mRNA
FGR	13.0469	61.7289	-2.24224	3.1374e-05	0.00061719	mRNA
TRIM14	25.9298	100.153	-1.94953	3.1406e-05	0.00061719	mRNA
APOC4-APOC2,APOC2	10.7934	88.7723	-3.03996	3.1777e-05	0.000622569	mRNA
HLA-A	1575.64	6671.42	-2.08206	3.18351e-05	0.000623072	mRNA
PMP22	156.88	579.739	-1.88574	3.27315e-05	0.000639314	mRNA
GPX8	59.4104	223.63	-1.91233	3.28999e-05	0.000641298	mRNA
EMP3	69.9237	251.63	-1.84745	3.31813e-05	0.000646127	mRNA
ADORA3	8.16485	42.5959	-2.38322	3.38253e-05	0.000657333	mRNA
CTSC	83.9133	282.871	-1.75317	3.39344e-05	0.000658786	mRNA
MEDAG	14.1138	62.0957	-2.13739	3.4301e-05	0.000665232	mRNA
ARHGAP27	46.6694	164.62	-1.81859	3.483e-05	0.000674129	mRNA
APOC1	85.3069	550.766	-2.69071	3.53051e-05	0.000682637	mRNA
STAB1	115.134	375.981	-1.70735	3.58779e-05	0.000691577	mRNA
LST1	23.9634	118.54	-2.30647	3.59562e-05	0.000691743	mRNA
LCP1	49.9208	176.99	-1.82596	3.60763e-05	0.000693358	mRNA
FKBP10	48.7634	177.308	-1.86238	3.62995e-05	0.000694996	mRNA
IL7R	32.3892	123.286	-1.92843	3.63063e-05	0.000694996	mRNA
ITPRIP	30.4837	156.539	-2.36042	3.68954e-05	0.000702769	mRNA
GAL3ST4	10.0145	52.5992	-2.39295	3.73076e-05	0.000709214	mRNA
MFGE8	161.222	552.019	-1.77567	3.76413e-05	0.000714143	mRNA
TMEM45B	13.9013	106.289	-2.9347	3.81319e-05	0.000722025	mRNA
EMILIN2	26.8154	154.627	-2.52766	3.9054e-05	0.000738029	mRNA
EMP1	91.7904	393.592	-2.10029	4.00584e-05	0.000755523	mRNA
MST1R	57.6143	344.841	-2.58144	4.01039e-05	0.000755638	mRNA
ETS2	68.4667	229.711	-1.74635	4.02128e-05	0.00075683	mRNA
CARD16	28.6342	110.584	-1.94933	4.02467e-05	0.00075683	mRNA
SKIL	40.6284	142.175	-1.80711	4.07227e-05	0.000763551	mRNA
AIF1	76.5304	260.513	-1.76725	4.10224e-05	0.00076767	mRNA
TMEM92	28.0996	138.703	-2.30338	4.16959e-05	0.000778196	mRNA
SLA	24.8831	99.0324	-1.99274	4.19561e-05	0.000782095	mRNA
PPL	45.4055	160.504	-1.82167	4.22774e-05	0.000786557	mRNA
SFXN3	82.1758	268.135	-1.70617	4.29379e-05	0.0007973	mRNA
SYNDIG1	3.09948	28.246	-3.18795	4.30223e-05	0.000797324	mRNA
IGSF6	14.385	63.6607	-2.14584	4.41922e-05	0.000815855	mRNA
ITGA1	17.2232	73.0883	-2.08529	4.46713e-05	0.000821896	mRNA
ANO1	26.8021	248.625	-3.21355	4.46428e-05	0.000821896	mRNA
HSPG2	500.786	1561.08	-1.64028	4.46906e-05	0.000821896	mRNA
MSRB3	39.3748	161.443	-2.03568	4.48835e-05	0.000823878	mRNA
CCDC109B	11.3895	50.8713	-2.15915	4.48842e-05	0.000823878	mRNA
FMNL1	42.7305	152.993	-1.84013	4.51054e-05	0.000827148	mRNA
SPAG5	2.21057	24.8178	-3.48889	4.56586e-05	0.000835696	mRNA
PTK6	35.4499	138.477	-1.96579	4.59716e-05	0.000839825	mRNA
IL2RA	5.05422	39.0865	-2.95111	4.64528e-05	0.000847339	mRNA
TSPO	495.896	1515.79	-1.61196	4.65822e-05	0.000847752	mRNA
MEIS3	10.6406	51.3424	-2.27057	4.71798e-05	0.000857815	mRNA
CEBPB	188.024	594.521	-1.66081	4.72368e-05	0.000858038	mRNA
EPSTI1	12.7846	85.3057	-2.73824	4.8089e-05	0.000871047	mRNA
CDCP1	104.844	332.748	-1.66619	4.853e-05	0.000878206	mRNA
PLCD3	33.8438	187.36	-2.46885	4.88671e-05	0.000882641	mRNA
TMC5	45.2987	340.847	-2.91158	4.90916e-05	0.000885031	mRNA
MMD	13.8198	59.4516	-2.10498	4.90907e-05	0.000885031	mRNA
ASAP1	45.3249	158.484	-1.80596	4.91793e-05	0.000885204	mRNA
ADAMTS4	22.7533	149.967	-2.7205	4.92384e-05	0.000885204	mRNA
ECT2	7.16032	66.7521	-3.22072	4.92976e-05	0.00088542	mRNA
C11orf96	306.486	1505.22	-2.29608	4.94536e-05	0.000887391	mRNA
CLEC5A	5.57738	43.4247	-2.96086	5.24146e-05	0.000934411	mRNA
PEA15	302.086	928.785	-1.62038	5.26412e-05	0.000937579	mRNA
SDR16C5	9.62994	89.0454	-3.20894	5.2905e-05	0.000941405	mRNA
METRNL	50.0907	168.75	-1.75227	5.38037e-05	0.000953861	mRNA
STEAP1	21.9233	97.1935	-2.1484	5.42122e-05	0.000960216	mRNA
RNF24	40.2541	143.61	-1.83495	5.44319e-05	0.000963219	mRNA
FSTL3	165.201	541.455	-1.71262	5.45782e-05	0.000964919	mRNA
CDH13	2.14894	21.1276	-3.29743	5.46951e-05	0.000966096	mRNA
ACSL5	55.1088	305.877	-2.4726	5.61521e-05	0.000988195	mRNA
TRIM29	98.3798	1682.21	-4.09585	5.80822e-05	0.00101936	mRNA
GLI2	3.2067	27.2604	-3.08765	5.83149e-05	0.00102251	mRNA
LRP1	140.874	438.838	-1.63928	6.00037e-05	0.0010502	mRNA
LAMA3	18.0635	127.342	-2.81756	5.99972e-05	0.0010502	mRNA
PPARG	2.61707	27.224	-3.37886	6.03304e-05	0.00105496	mRNA
SFRP2	250.229	2290.67	-3.19445	6.0736e-05	0.00105916	mRNA
SLC45A3	6.04644	50.2831	-3.05591	6.10037e-05	0.0010619	mRNA
PRR15	13.0167	70.4612	-2.43647	6.16559e-05	0.00107228	mRNA
SCARF2	53.6648	297.149	-2.46914	6.18921e-05	0.00107541	mRNA
RRAS	259.136	787.984	-1.60446	6.21661e-05	0.00107919	mRNA
TIMP1	1528.29	9229.96	-2.5944	6.39665e-05	0.00110724	mRNA
XAF1	70.7625	373.219	-2.39896	6.4012e-05	0.00110724	mRNA
PLCB2	19.4949	77.089	-1.98343	6.41216e-05	0.00110749	mRNA
TIGIT	1.42625	18.0014	-3.65782	6.42731e-05	0.00110875	mRNA
FCGR3A	30.1861	211.11	-2.80603	6.48554e-05	0.0011178	mRNA
DPY19L1	16.0367	64.626	-2.01074	6.54163e-05	0.00112444	mRNA
NOTCH3	211.33	645.976	-1.61198	6.60166e-05	0.00113171	mRNA
TAGLN	923.298	4383.73	-2.24729	6.59607e-05	0.00113171	mRNA
AKAP12	116.1	360.528	-1.63475	6.7142e-05	0.00114895	mRNA
STX1A	31.0323	111.056	-1.83944	6.74815e-05	0.00115373	mRNA
ST8SIA4	2.23914	20.8755	-3.22079	6.81198e-05	0.00116155	mRNA
MYLK	148.237	558.284	-1.9131	6.85285e-05	0.00116748	mRNA
PTPN7	10.0603	47.5256	-2.24004	6.92143e-05	0.00117812	mRNA
RUNX2	4.43715	29.0112	-2.7089	6.93219e-05	0.0011789	mRNA
TWIST1	3.98621	55.1159	-3.78938	6.95948e-05	0.0011825	mRNA
COL5A3	43.8988	166.967	-1.9273	7.02474e-05	0.00119147	mRNA
MIAT	10.0101	46.8717	-2.22726	7.0434e-05	0.00119359	ncRNA
NT5E	11.9622	120.901	-3.33727	7.25692e-05	0.00122652	mRNA
MXRA8	273.641	1553.54	-2.50521	7.2758e-05	0.00122863	mRNA
LOXL2	50.0128	313.736	-2.64918	7.32459e-05	0.00123578	mRNA
APOBR	14.6963	63.9467	-2.12141	7.40131e-05	0.00124654	mRNA
GNB4	24.6782	92.8209	-1.91121	7.61965e-05	0.00127882	mRNA
HIF1A	150.686	465.053	-1.62585	8.14094e-05	0.00135994	mRNA
LOX	17.3744	104.082	-2.58268	8.16034e-05	0.00136111	mRNA
AEBP1	637.949	3942.22	-2.6275	8.16666e-05	0.00136111	mRNA
LINC00340	4.15989	28.4201	-2.77229	8.2031e-05	0.00136363	ncRNA
CD300A	3.48167	26.5235	-2.92942	8.26393e-05	0.00137137	mRNA
TCF4	185.48	587.229	-1.66266	8.30225e-05	0.00137654	mRNA
S100A10	442.19	2137.83	-2.27341	8.4646e-05	0.00139863	mRNA
DENND3	20.688	77.3763	-1.9031	8.75809e-05	0.00143846	mRNA
MFAP5	13.3636	166.688	-3.64077	8.87523e-05	0.00145645	mRNA
NOX4	6.96276	51.0565	-2.87436	8.88839e-05	0.00145736	mRNA
CDH11	21.8952	197.13	-3.17046	9.00072e-05	0.00147281	mRNA
CDA	6.98764	79.9939	-3.51701	9.00563e-05	0.00147281	mRNA
SPSB1	64.0294	235.992	-1.88193	9.03326e-05	0.00147607	mRNA
APOBEC3C	136.288	424.353	-1.6386	9.08785e-05	0.00148373	mRNA
CKLF	19.7424	98.854	-2.324	9.36153e-05	0.00152412	mRNA
LBH	52.58	233.093	-2.14832	9.35489e-05	0.00152412	mRNA
TNNT1	2.72317	56.8732	-4.38439	9.36696e-05	0.00152412	mRNA
CCL18	21.844	360.789	-4.04584	9.55285e-05	0.00154922	mRNA
HSD17B6	0.354204	13.2567	-5.226	9.55352e-05	0.00154922	mRNA
AQP9	2.52688	31.7637	-3.65194	9.65552e-05	0.00156444	mRNA
B4GALT5	88.3848	274.523	-1.63506	9.99235e-05	0.00161221	mRNA
SDS	1.91027	27.6088	-3.85328	0.000103506	0.00166581	mRNA
TNFRSF1B	105.889	328.916	-1.63517	0.000104173	0.00167362	mRNA
LEMD1	12.5677	149.313	-3.57054	0.000104488	0.001676	mRNA
SERTAD4-AS1	3.19302	22.2068	-2.79801	0.0001059	0.00169442	ncRNA
SLC15A3	94.1662	366.617	-1.96099	0.000106309	0.00169953	mRNA
TMC6	108.053	329.609	-1.60901	0.000106693	0.00170425	mRNA
ABLIM3	15.4544	74.8768	-2.2765	0.000107232	0.00171144	mRNA
CKMT1A	13.2064	53.3563	-2.01442	0.000111492	0.00177205	mRNA
MRVI1	30.8542	196.447	-2.6706	0.000114245	0.00181132	mRNA
FOSL2	39.7448	206.194	-2.37516	0.000117422	0.00185636	mRNA
RBMS1	54.3835	171.473	-1.65674	0.000117301	0.00185636	mRNA
RCN1	76.275	239.162	-1.6487	0.000118069	0.00186272	mRNA
SEC14L2	23.7733	83.823	-1.81801	0.000118722	0.00186995	mRNA
SSC5D	28.6399	128.726	-2.1682	0.000120709	0.00189502	mRNA
PADI1	13.4039	294.599	-4.45803	0.000121113	0.00189827	mRNA
NFAM1	13.3768	54.3505	-2.02256	0.000121573	0.00190392	mRNA
PTAFR	29.6521	115.585	-1.96274	0.000123265	0.00192414	mRNA
FER1L4	14.1435	128.367	-3.18207	0.000124563	0.0019381	mRNA
SIGLEC7	4.6226	29.3819	-2.66815	0.000127974	0.00198634	mRNA
GCNT3	15.206	135.274	-3.15317	0.000129358	0.00200458	mRNA
PRKCI	7.597	40.5796	-2.41725	0.000130138	0.00201342	mRNA
PILRA	12.0892	60.6758	-2.3274	0.000137773	0.00212128	mRNA
BANK1	1.51818	17.0123	-3.48617	0.000138447	0.00212837	mRNA
BAIAP2	98.2934	307.223	-1.64412	0.000139318	0.00213993	mRNA
SEMA6B	25.4492	95.5016	-1.9079	0.000141317	0.0021638	mRNA
SULT2B1	8.2219	54.7434	-2.73514	0.000143677	0.00219633	mRNA
TSPAN18	27.736	93.5697	-1.75428	0.00014572	0.00222579	mRNA
E2F3	7.98437	37.9915	-2.25043	0.000146449	0.0022316	mRNA
C9orf89	54.8353	169.973	-1.63213	0.000146418	0.0022316	mRNA
ABCG1	15.6137	61.3318	-1.97382	0.000147586	0.00224714	mRNA
LINC00673	8.5899	42.3044	-2.30009	0.000154968	0.00234467	ncRNA
PANX1	9.24441	42.638	-2.20549	0.000156745	0.00236592	mRNA
LOXL1	51.7179	302.088	-2.54623	0.000156865	0.00236592	mRNA
PALLD	192.293	953.317	-2.30965	0.00015729	0.00236861	mRNA
RUNX3	29.7264	103.126	-1.79459	0.000162433	0.00244031	mRNA
CILP2	3.98168	32.4027	-3.02466	0.000163076	0.00244614	mRNA
PSTPIP1	11.9633	48.7633	-2.02718	0.000166924	0.00249605	mRNA
C1S	462.991	1534.81	-1.729	0.000169062	0.00252213	mRNA
SPI1	46.5801	206.875	-2.15098	0.000169564	0.00252767	mRNA
KIAA1549L	1.63693	16.1048	-3.29843	0.000171189	0.00254793	mRNA
ALPK2	1.24472	15.6713	-3.65423	0.000182023	0.00269248	mRNA
GGT5	144.754	440.908	-1.60688	0.000183127	0.00270464	mRNA
RARRES1	18.7939	199.761	-3.40994	0.000184686	0.00272305	mRNA
ADAM9	27.4708	118.463	-2.10847	0.000184798	0.00272305	mRNA
PFKFB3	43.6731	137.701	-1.65672	0.000184979	0.00272361	mRNA
RAB34	79.7451	290.289	-1.86402	0.000185698	0.00273211	mRNA
PITPNM1	53.9919	168.564	-1.64248	0.000187477	0.00275406	mRNA
PLK3	47.0814	148.305	-1.65534	0.000188419	0.00276578	mRNA
IFNAR2	60.0229	184.974	-1.62374	0.000191635	0.00281084	mRNA
COMP	85.5644	1050.73	-3.61824	0.000193051	0.00282945	mRNA
ANKRD22	35.9692	126.955	-1.81949	0.000193205	0.00282955	mRNA
TFAP2A	4.33477	74.1795	-4.097	0.000193457	0.00283108	mRNA
FAM26E	2.15886	17.1648	-2.99111	0.000195056	0.00284875	mRNA
LXN	38.4698	160.205	-2.05812	0.000195407	0.00284875	mRNA
GMFG	26.4555	91.2942	-1.78696	0.000197313	0.00286783	mRNA
ROR2	30.4852	101.828	-1.73995	0.000206787	0.00298928	mRNA
SLC22A18AS	2.18694	18.5682	-3.08584	0.000207278	0.00299003	mRNA
COL8A2	9.77692	121.141	-3.63117	0.000207972	0.0029978	mRNA
DSE	9.6228	41.2966	-2.10149	0.000208618	0.00300485	mRNA
SASH3	22.499	79.7643	-1.82589	0.000209417	0.0030115	mRNA
LOC541471	9.01797	97.6901	-3.43734	0.000217166	0.00309546	mRNA
ESM1	6.59277	37.7818	-2.51873	0.000224143	0.0031831	mRNA
FABP3	2.342	21.8112	-3.21926	0.000225225	0.0031961	mRNA
CARD11	17.6318	153.9	-3.12574	0.000233305	0.00330344	mRNA
RAB32	32.7432	107.553	-1.71578	0.000234231	0.0033141	mRNA
HLX	34.8756	110.23	-1.66023	0.000235034	0.00332145	mRNA
NAB2	24.3359	78.939	-1.69765	0.000235096	0.00332145	mRNA
LZTS1	6.26819	42.1874	-2.75069	0.000236745	0.00333738	mRNA
TRIM16	8.13674	38.5935	-2.24583	0.000237288	0.00333843	mRNA
GJA1	32.7864	107.128	-1.70816	0.000238483	0.00334958	mRNA
ASPHD2	3.95038	31.5433	-2.99727	0.000239137	0.00335414	mRNA
BARX1	0.352593	19.9633	-5.82321	0.000239284	0.00335414	mRNA
C14orf37	1.4516	15.5263	-3.419	0.00024397	0.00341365	mRNA
SLCO3A1	45.9499	139.533	-1.60248	0.000244238	0.00341365	mRNA
BGN	1435.82	7326.9	-2.35133	0.000248446	0.00346669	mRNA
HOXC4	1.72874	15.5495	-3.16907	0.000249354	0.00347431	mRNA
S100P	339.371	4186.78	-3.6249	0.000249327	0.00347431	mRNA
CST2	20.7958	359.974	-4.11353	0.000254456	0.00354025	mRNA
PLK2	35.2411	113.745	-1.69047	0.000255789	0.00355623	mRNA
SLAMF8	23.943	104.004	-2.11897	0.000256737	0.00356621	mRNA
KIF15	0.890517	12.4679	-3.80743	0.000256879	0.00356621	mRNA
P4HA3	1.18921	13.8546	-3.54229	0.000262873	0.00364416	mRNA
GLRX	4.65718	25.7267	-2.46574	0.000264117	0.00365877	mRNA
CTTNBP2NL	36.6246	117.586	-1.68283	0.000265707	0.00367813	mRNA
NEK6	37.374	117.918	-1.65768	0.000267048	0.00369404	mRNA
BHLHE40	66.8148	243.122	-1.86344	0.000270997	0.00373789	mRNA
SH2D2A	6.34903	45.4085	-2.83835	0.000274031	0.00377161	mRNA
PLAT	92.4751	1140.75	-3.62477	0.000274316	0.00377283	mRNA
GLIPR2	43.5635	137.39	-1.65708	0.000274788	0.00377545	mRNA
LRCH1	22.9025	78.6153	-1.77931	0.000276947	0.00379813	mRNA
TMEM158	29.6663	281.606	-3.24678	0.000278989	0.00382341	mRNA
MAFF	36.3521	149.427	-2.03932	0.000279858	0.00383257	mRNA
FCER1G	62.7014	331.97	-2.40448	0.000280571	0.0038396	mRNA
LGALS3	546.404	2005.24	-1.87573	0.000282085	0.00385483	mRNA
S100A6	1392.12	14520.5	-3.38274	0.000288523	0.0039372	mRNA
MAP7D1	141.4	521.118	-1.88183	0.000293641	0.00399852	mRNA
FGF1	4.66201	44.7687	-3.26347	0.000293858	0.00399863	mRNA
SLC7A7	25.0519	82.967	-1.72762	0.000294123	0.00399941	mRNA
FUT3	19.3178	110.286	-2.51324	0.00029479	0.0040028	mRNA
INPP5D	47.4753	147.237	-1.63289	0.000294591	0.0040028	mRNA
TGFB3	43.4087	143.151	-1.72148	0.000297312	0.00402566	mRNA
LAT2	23.6665	80.1883	-1.76055	0.000298428	0.00403792	mRNA
LUM	598.902	3357.62	-2.48705	0.000303826	0.00409078	mRNA
MICALL2	72.0527	260.557	-1.85448	0.000304317	0.0040922	mRNA
PIK3R6	2.14894	18.062	-3.07126	0.000304357	0.0040922	mRNA
OSCAR	8.10254	59.3664	-2.8732	0.000307878	0.00413085	mRNA
JAM3	32.2152	106.448	-1.72433	0.000309292	0.00414573	mRNA
TSPAN5	24.8923	78.1077	-1.64977	0.000311366	0.00416892	mRNA
PLEKHN1	4.81557	37.1037	-2.94578	0.000311822	0.00417212	mRNA
STEAP2	31.5134	99.4212	-1.65759	0.00031276	0.00418175	mRNA
C19orf21	38.6463	265.079	-2.77802	0.000314137	0.00419574	mRNA
CAPN5	58.3703	270.617	-2.21295	0.000314243	0.00419574	mRNA
CD74	3754.45	13099.8	-1.80287	0.000318853	0.00424253	mRNA
PMEPA1	479.287	2032.36	-2.0842	0.00032268	0.0042854	mRNA
FMNL3	19.5534	68.4504	-1.80764	0.000322744	0.0042854	mRNA
VSTM4	32.4249	102.877	-1.66575	0.000323307	0.0042899	mRNA
IL18	26.4774	84.0027	-1.66568	0.000324084	0.00429725	mRNA
MYD88	26.8016	85.9487	-1.68116	0.000324566	0.00430067	mRNA
KRT7	437.257	3099.92	-2.82568	0.000327238	0.00433009	mRNA
EVA1B	117.836	367.044	-1.63917	0.000327021	0.00433009	mRNA
LYPD3	7.29912	40.3047	-2.46515	0.000329465	0.00435058	mRNA
ZNF532	12.7789	49.0849	-1.94151	0.000330433	0.00435535	mRNA
GLI1	17.5285	64.463	-1.87877	0.000330827	0.00435535	mRNA
FBXO32	54.2607	286.584	-2.40098	0.000331416	0.00435536	mRNA
RGS1	15.6694	70.6232	-2.17219	0.000340348	0.00446053	mRNA
WAS	11.8451	48.4936	-2.03351	0.000346112	0.00452373	mRNA
AMICA1	31.1538	128.576	-2.04515	0.000350343	0.0045604	mRNA
F2R	92.0231	325.286	-1.82164	0.000352609	0.00458678	mRNA
NOD2	0.838226	11.986	-3.83787	0.000359881	0.00466873	mRNA
BRCA2	1.04671	13.5886	-3.69845	0.00036193	0.00468897	mRNA
LRFN4	21.1702	121.321	-2.51873	0.000364738	0.00471898	mRNA
MSLN	138.141	1755.69	-3.66782	0.000368068	0.00474289	mRNA
PRSS23	101.824	382.841	-1.91067	0.000370688	0.00477025	mRNA
KCNAB2	22.6687	75.991	-1.74513	0.000373266	0.00480021	mRNA
LAYN	18.0109	69.903	-1.95648	0.000374844	0.00481727	mRNA
SH3PXD2B	34.0681	106.44	-1.64354	0.000382615	0.00489747	mRNA
ZNF703	8.12846	34.5905	-2.08932	0.000388599	0.00496084	mRNA
HLA-DQB2	5.95521	54.5582	-3.19557	0.000400194	0.00507846	mRNA
ITGAM	11.1466	56.9239	-2.35243	0.000400683	0.00508131	mRNA
NKD2	34.1374	235.756	-2.78787	0.000402293	0.00509837	mRNA
IL21R	3.9536	22.3976	-2.50211	0.000412908	0.00521912	mRNA
CABP4	4.50362	33.4021	-2.89079	0.000419282	0.00529272	mRNA
MLLT11	10.0668	41.1432	-2.03105	0.000420741	0.00530764	mRNA
EVI2A	8.78296	36.4363	-2.0526	0.000423646	0.00534078	mRNA
LRRC32	130.528	497.255	-1.92962	0.000427896	0.00538728	mRNA
PLEKHG2	31.5783	141.902	-2.16789	0.000441964	0.00553898	mRNA
TNFSF13B	18.9075	86.2203	-2.18907	0.000442465	0.00554164	mRNA
HCK	9.14592	39.0252	-2.0932	0.000446056	0.00557933	mRNA
FAM19A5	21.3343	104.356	-2.29026	0.000447319	0.00558785	mRNA
LEPREL1	13.1679	50.7704	-1.94696	0.000447144	0.00558785	mRNA
MMP9	7.66024	237.073	-4.9518	0.000449941	0.00561695	mRNA
LCP2	10.8225	43.02	-1.99098	0.000450728	0.00562005	mRNA
PVT1	6.87269	43.8322	-2.67304	0.000453057	0.00564484	ncRNA
TNFRSF4	14.2707	51.017	-1.83793	0.000457731	0.00568831	mRNA
FCHO1	1.79198	16.5559	-3.20772	0.000466738	0.00578526	mRNA
CSF3R	15.5352	101.541	-2.70846	0.00046765	0.00579283	mRNA
TNFAIP3	29.4668	92.2879	-1.64705	0.000478069	0.00589905	mRNA
FAM101A,ZNF664-FAM101A	7.60977	75.9622	-3.31936	0.000479365	0.00591125	mRNA
WFDC2	139.762	1164.21	-3.05831	0.00048563	0.00597698	mRNA
PLEKHO2	32.5468	98.9865	-1.60472	0.000491109	0.00603282	mRNA
MAP1A	69.8915	227.575	-1.70315	0.000495496	0.00608282	mRNA
UNC13D	57.3517	218.253	-1.9281	0.000498543	0.00611241	mRNA
CLIC3	25.1191	248.674	-3.3074	0.000505844	0.00619006	mRNA
MIR210HG	14.6435	60.6536	-2.05033	0.00050555	0.00619006	miRNA
TMEM154	5.58675	34.3925	-2.62201	0.000509317	0.00622858	mRNA
HTRA3	171.088	801.232	-2.22748	0.000512521	0.0062598	mRNA
ARHGEF2	24.5611	101.245	-2.0434	0.000517027	0.00631082	mRNA
FAS	10.4149	40.1247	-1.94585	0.000518181	0.00632089	mRNA
COL11A1	33.5836	480.342	-3.83823	0.000523821	0.00638157	mRNA
IGFBP3	64.0506	1005.15	-3.97206	0.000526783	0.00640848	mRNA
MYO1G	8.79517	37.4109	-2.08867	0.000529312	0.00642274	mRNA
GLI3	9.68604	37.7878	-1.96394	0.000529541	0.00642274	mRNA
GRIN2D	6.59877	83.9184	-3.66872	0.000540817	0.00655535	mRNA
PDE4D	5.96016	28.4083	-2.25289	0.000543421	0.00657861	mRNA
SLC24A3	14.0673	56.4835	-2.00548	0.000544455	0.00658698	mRNA
COL12A1	45.6281	388.408	-3.08958	0.000558005	0.00673608	mRNA
WNT5A	16.0979	71.3194	-2.14742	0.00055805	0.00673608	mRNA
ACTA2	399.214	3023.53	-2.921	0.000558182	0.00673608	mRNA
WNT10A	15.33	160.643	-3.38943	0.000558801	0.00673931	mRNA
RGS16	138.205	771.597	-2.48103	0.000562383	0.006774	mRNA
PYCARD	99.2404	446.8	-2.17063	0.000562948	0.00677655	mRNA
HAVCR2	8.09657	45.2697	-2.48316	0.000563729	0.0067817	mRNA
CBR3	15.9906	105.442	-2.72116	0.000565602	0.00679812	mRNA
FERMT3	14.1932	72.258	-2.34795	0.000567279	0.00681161	mRNA
SAMSN1	5.88922	27.3956	-2.2178	0.000568492	0.0068219	mRNA
LRRC25	7.06839	31.6581	-2.16312	0.000571922	0.00685878	mRNA
PLEK2	37.9849	250.369	-2.72056	0.000575852	0.00689299	mRNA
CHN1	9.50405	42.3326	-2.15516	0.000589055	0.00704225	mRNA
FEZ1	15.359	51.9319	-1.75754	0.000596478	0.00711495	mRNA
CD37	57.3152	196.737	-1.77928	0.000598543	0.00712905	mRNA
LY86	7.25012	38.3629	-2.40363	0.000598361	0.00712905	mRNA
EFNB2	34.1639	125.515	-1.87732	0.000599165	0.00713203	mRNA
OPN3	13.8587	50.1906	-1.85662	0.000599712	0.00713267	mRNA
ZFHX4	18.5036	84.8849	-2.1977	0.000602922	0.00716343	mRNA
CORO1C	48.1767	209.256	-2.11886	0.000606971	0.00719412	mRNA
BIK	21.6937	120.579	-2.47463	0.000629881	0.00743314	mRNA
GPR35	11.6794	112.985	-3.27409	0.000635133	0.00748592	mRNA
AP3M2	32.7427	99.9392	-1.60988	0.000635585	0.00748665	mRNA
HCAR3	0.708407	18.0062	-4.66777	0.000640642	0.00753697	mRNA
PVRL4	14.531	148.876	-3.35691	0.000646056	0.00758754	mRNA
RFTN1	72.0418	284.201	-1.98	0.000647304	0.00759208	mRNA
CLEC7A	7.51394	33.5557	-2.15892	0.000652726	0.00763701	mRNA
MSC	7.94579	34.252	-2.10793	0.000656757	0.00767482	mRNA
COL6A1	736.356	2261.15	-1.61858	0.000662385	0.00773589	mRNA
GLIPR1	25.648	82.645	-1.68808	0.000671139	0.00781909	mRNA
TM4SF1	508.115	2472.13	-2.28253	0.000683198	0.00793071	mRNA
CLEC4A	6.02501	36.0957	-2.58279	0.000686401	0.00795953	mRNA
BICD1	7.55253	31.8121	-2.07454	0.000695535	0.0080399	mRNA
NLGN2	28.4735	87.1547	-1.61396	0.000702451	0.00811423	mRNA
TREM1	4.55924	80.0663	-4.13433	0.000704586	0.00812141	mRNA
DCBLD2	38.4562	152.103	-1.98376	0.000704068	0.00812141	mRNA
PLA2G7	2.22486	36.3167	-4.02885	0.000706708	0.00813477	mRNA
IL16	22.3489	79.3807	-1.82858	0.00071931	0.00826992	mRNA
GNA15	15.8942	154.866	-3.28445	0.000720747	0.00827726	mRNA
IRAK2	3.3652	20.0093	-2.5719	0.000720811	0.00827726	mRNA
EHD3	5.44262	26.6309	-2.29073	0.000725462	0.00832568	mRNA
DIO2	21.1518	129.305	-2.61192	0.000726968	0.00833798	mRNA
ACSL4	38.9503	122.438	-1.65234	0.000736787	0.00842544	mRNA
PCOLCE	255.371	901.094	-1.81908	0.000737436	0.00842784	mRNA
STAC	1.17653	12.4705	-3.40591	0.000744562	0.00849474	mRNA
NCEH1	22.239	88.5648	-1.99364	0.000744617	0.00849474	mRNA
EPS8L1	88.4021	509.926	-2.52813	0.00074625	0.00849756	mRNA
SAPCD2	10.1475	38.686	-1.93069	0.000756013	0.00859411	mRNA
PRR5L	7.42271	47.4513	-2.67643	0.00075855	0.00861785	mRNA
CYP2S1	16.7869	112.202	-2.74069	0.00076501	0.0086861	mRNA
NKX3-2	2.89213	22.6405	-2.9687	0.000776403	0.00879465	mRNA
IFITM3	1985.45	7096.16	-1.83757	0.000776911	0.00879522	mRNA
HLA-F	40.1097	176.326	-2.13622	0.000781084	0.00883205	mRNA
ENO2	56.9819	205.151	-1.84811	0.00078355	0.00885123	mRNA
CD86	20.2004	72.9748	-1.85301	0.000784164	0.00885123	mRNA
LIME1	59.148	242.927	-2.03812	0.000784107	0.00885123	mRNA
PTGES	16.528	335.129	-4.34173	0.000785784	0.00886387	mRNA
CYTH4	19.3672	61.6797	-1.67118	0.000786207	0.00886387	mRNA
ALOX5AP	50.9369	297.825	-2.54768	0.000791901	0.00891237	mRNA
EVPL	60.1605	228.681	-1.92645	0.000793467	0.00892269	mRNA
LILRB4	14.567	101.252	-2.79717	0.000796931	0.00894799	mRNA
TNFAIP8L2	3.85798	22.2291	-2.52653	0.000802309	0.00899261	mRNA
COL8A1	105.369	679.669	-2.68938	0.000809783	0.00906051	mRNA
C2	26.2158	169.599	-2.69362	0.000811024	0.00906911	mRNA
CDR2L	22.4588	112.471	-2.3242	0.000811987	0.00906931	mRNA
ADM	35.1414	148.389	-2.07814	0.000811634	0.00906931	mRNA
CPT1C	9.29012	44.4327	-2.25785	0.000814222	0.00908899	mRNA
PLSCR1	28.6428	114.702	-2.00165	0.000833625	0.00924111	mRNA
ASPM	2.46031	35.6131	-3.8555	0.000835901	0.009261	mRNA
MMP7	372.999	3003.9	-3.00959	0.000849385	0.00939412	mRNA
SLC20A1	49.6884	187.012	-1.91215	0.000862152	0.0095134	mRNA
GPR110	3.42674	53.6747	-3.96933	0.000867247	0.00956412	mRNA
SV2A	15.0045	60.6162	-2.01431	0.000871363	0.00959108	mRNA
HOXB5	14.1723	61.7553	-2.12349	0.000875452	0.00962145	mRNA
GEM	6.0477	28.7449	-2.24885	0.000886145	0.00971672	mRNA
MSL3P1	2.47182	15.8567	-2.68145	0.000891618	0.00977115	mRNA
CYB5R2	23.7203	80.1736	-1.757	0.000910052	0.00995349	mRNA
SLC17A9	10.6657	80.2313	-2.91118	0.000912982	0.00997113	mRNA
CD300C	1.099	13.6612	-3.63582	0.000919647	0.0100349	mRNA
AMN	32.0524	197.357	-2.6223	0.000929365	0.0101269	mRNA
ELK3	15.0672	58.5887	-1.95921	0.000932547	0.0101502	mRNA
MS4A6A	53.3448	197.63	-1.88938	0.000934264	0.0101631	mRNA
MSR1	14.3434	61.2925	-2.09532	0.000963	0.0104362	mRNA
SDCBP2,FKBP1A-SDCBP2	34.8626	194.897	-2.48296	0.000970077	0.0104897	mRNA
C19orf59	5.79523	68.5534	-3.56429	0.000975195	0.0105249	mRNA
ACTG2	25.2845	254	-3.3285	0.000982922	0.0105958	mRNA
STAMBPL1	14.479	48.728	-1.75079	0.00098685	0.0106268	mRNA
RETN	3.04891	38.9938	-3.67688	0.000993986	0.0106976	mRNA
MOXD1	23.2663	100.327	-2.10839	0.00100936	0.0108086	mRNA
PLEK	15.3884	50.8946	-1.72567	0.00100888	0.0108086	mRNA
LILRA6	5.68348	33.9035	-2.57659	0.00101136	0.0108239	mRNA
ADCY7	12.3015	42.6263	-1.79291	0.00102124	0.0109115	mRNA
PADI2	4.43393	22.5833	-2.34859	0.00102406	0.0109294	mRNA
PRR11	21.9069	127.428	-2.54022	0.00103357	0.0110064	mRNA
C14orf80	18.4677	58.3297	-1.65923	0.00103766	0.0110438	mRNA
DOK6	1.01975	12.0001	-3.55676	0.00105969	0.0112223	mRNA
TPSAB1	63.2308	223.698	-1.82285	0.00107816	0.0113666	mRNA
CYP27C1	1.1149	17.8594	-4.0017	0.00107864	0.0113666	mRNA
DUOXA2	6.08875	122.682	-4.33263	0.00107971	0.0113716	mRNA
DACT3	13.2767	54.3695	-2.03391	0.00108031	0.0113717	mRNA
RNASE2	1.44053	23.351	-4.01881	0.00108694	0.0114263	mRNA
PSORS1C1	2.91898	24.1668	-3.04949	0.00108729	0.0114263	mRNA
SLFN5	44.4261	146.081	-1.71729	0.00109661	0.0114991	mRNA
HS3ST1	14.8575	146.935	-3.30591	0.00110548	0.0115732	mRNA
STK17B	24.0486	74.1433	-1.62436	0.00110709	0.0115837	mRNA
GLT8D2	8.81924	33.4353	-1.92265	0.00112736	0.0117383	mRNA
FZD2	10.5647	41.797	-1.98415	0.00113443	0.0118054	mRNA
ATG9B	2.0022	14.4159	-2.848	0.00114728	0.0119198	mRNA
HOPX	22.6429	207.292	-3.19453	0.00117152	0.0121323	mRNA
GPNMB	111.935	526.455	-2.23365	0.00117352	0.0121364	mRNA
LINC00346	1.41359	13.1392	-3.21644	0.00117727	0.0121525	ncRNA
APOBEC3D	5.50908	25.6155	-2.21714	0.00118553	0.0122246	mRNA
EFNA4	18.3542	55.849	-1.60542	0.00118879	0.0122516	mRNA
IFI30	292.437	1370.08	-2.22807	0.00120506	0.0123662	mRNA
NUAK1	55.8342	187.981	-1.75137	0.00121431	0.0124544	mRNA
TWSG1	13.5741	46.0201	-1.76141	0.00122042	0.0125038	mRNA
TNFRSF11B	4.96126	25.2797	-2.3492	0.00122159	0.0125091	mRNA
NAALADL1	15.1234	50.9547	-1.75244	0.001228	0.0125547	mRNA
SERPINE1	58.6143	256.535	-2.12983	0.00122751	0.0125547	mRNA
BIRC3	94.1592	447.295	-2.24805	0.00125891	0.0128025	mRNA
FLVCR2	2.57745	16.6508	-2.69157	0.00126122	0.0128192	mRNA
HEPH	30.375	174.485	-2.52215	0.00126812	0.0128825	mRNA
TRIM59	3.12644	17.5757	-2.49099	0.00127187	0.0129131	mRNA
ACVR1	14.3697	47.5114	-1.72524	0.00128117	0.0129904	mRNA
ADAMTS5	5.73083	25.1845	-2.13572	0.00128145	0.0129904	mRNA
BNC2	13.4015	45.5892	-1.7663	0.00128662	0.0130359	mRNA
IL10RA	27.7468	84.1982	-1.60147	0.00129574	0.0131052	mRNA
FAM118B	17.727	55.9191	-1.6574	0.00129491	0.0131052	mRNA
PPP1R3G	0.694121	12.5583	-4.17731	0.00129731	0.0131052	mRNA
BID	44.2817	140.926	-1.67015	0.00130241	0.0131335	mRNA
BEAN1	1.65122	19.9568	-3.59528	0.00130477	0.0131505	mRNA
SLC4A11	5.07735	32.6529	-2.68506	0.0013108	0.0132043	mRNA
TMC8	18.952	59.527	-1.6512	0.00131417	0.0132244	mRNA
ALDH3B1	79.1656	277.495	-1.80951	0.00133073	0.013356	mRNA
FOXP3	7.1225	33.9692	-2.25377	0.00135236	0.013518	mRNA
SP140L	14.632	48.2652	-1.72186	0.00135878	0.0135595	mRNA
RUNX1-IT1	2.56638	30.233	-3.55832	0.00136673	0.0136106	ncRNA
CD55	115.33	741.978	-2.68561	0.00137367	0.0136726	mRNA
EVI2B	14.5522	52.0952	-1.83991	0.00137702	0.0136988	mRNA
GPR87	1.89762	46.9509	-4.62889	0.00138046	0.013711	mRNA
TNC	4.1319	25.3906	-2.61941	0.00138315	0.0137243	mRNA
AFAP1L1	6.13732	25.7851	-2.07086	0.0013896	0.0137669	mRNA
UGT1A10,UGT1A8,UGT1A9,UGT1A4,UGT1A5,UGT1A6,UGT1A7,UGT1A1,UGT1A3	1.061	11.5072	-3.43904	0.00140596	0.0138717	mRNA
KRT16	19.3479	410.728	-4.40793	0.0014215	0.0139891	mRNA
TTC9	13.0183	69.5965	-2.41847	0.00142252	0.013992	mRNA
C7orf10	3.22101	23.362	-2.85858	0.00143674	0.0141174	mRNA
LCN2	475.451	5222.56	-3.45739	0.00144737	0.0142146	mRNA
CLEC4E	2.43496	18.9297	-2.95868	0.00145122	0.014234	mRNA
CENPF	14.5433	131.975	-3.18184	0.0014678	0.0143637	mRNA
P2RY6	9.36881	57.5765	-2.61954	0.00147081	0.0143859	mRNA
SYTL2	23.4285	110.153	-2.23317	0.00147238	0.0143866	mRNA
IGFBP5	433.819	3824.44	-3.14008	0.00150261	0.0146522	mRNA
SLC37A1	14.3279	47.4343	-1.72711	0.00151114	0.0147204	mRNA
TNFRSF9	0.679834	10.1218	-3.89613	0.00151314	0.0147324	mRNA
SCHIP1,IQCJ-SCHIP1	4.97508	22.7516	-2.19318	0.00151427	0.0147359	mRNA
NUSAP1	9.99853	73.1638	-2.87134	0.00153009	0.0148597	mRNA
EIF5A2	9.60541	34.3999	-1.84049	0.00154507	0.0149673	mRNA
TNFSF9	1.67484	26.636	-3.99128	0.00155769	0.0150668	mRNA
CEACAM1	9.09881	59.3065	-2.70444	0.00156092	0.0150905	mRNA
KYNU	4.93224	53.0678	-3.42752	0.00157341	0.0151959	mRNA
FGF7	2.90481	17.1426	-2.56107	0.00163808	0.0156864	mRNA
ISLR	258.255	2021.78	-2.96876	0.00164121	0.0157007	mRNA
ADAMTS12	2.63135	15.9858	-2.60291	0.0016467	0.0157454	mRNA
HOXC8	0.406495	11.5953	-4.83416	0.00167084	0.0159444	mRNA
TSHZ2	118.729	391.628	-1.72182	0.00168401	0.0160467	mRNA
STRA6	11.2649	186.706	-4.05086	0.00168438	0.0160467	mRNA
SIRPB1	2.77326	17.3608	-2.64618	0.00168573	0.0160467	mRNA
ITGBL1	19.1539	117.596	-2.61813	0.00169461	0.0161152	mRNA
CBL	13.904	44.2452	-1.67002	0.00169711	0.016123	mRNA
CEP170	4.93052	22.3383	-2.17971	0.00170523	0.0161921	mRNA
ITGB1	167.166	563.035	-1.75194	0.00171808	0.016298	mRNA
KLK7	17.1989	201.774	-3.55235	0.00172183	0.0163255	mRNA
SP6	5.17089	28.5627	-2.46565	0.00172971	0.016384	mRNA
NPL	6.14988	25.4247	-2.0476	0.00173585	0.0164179	mRNA
ARHGAP9	15.9396	51.0363	-1.67891	0.00174378	0.0164848	mRNA
SLC4A7	12.4769	41.5136	-1.73432	0.00175421	0.016559	mRNA
VASH2	0.679834	9.91667	-3.8666	0.00175827	0.0165728	mRNA
STMN1	128.328	470.254	-1.8736	0.00176746	0.0166431	mRNA
DPEP2	7.53985	28.9487	-1.94089	0.00178146	0.0167585	mRNA
ABRACL	31.0027	104.229	-1.7493	0.00179218	0.0168462	mRNA
TACC3	10.1538	68.3829	-2.75161	0.00179969	0.0168886	mRNA
PIM2	16.2832	82.1358	-2.33463	0.00180882	0.016966	mRNA
FLT3LG	21.4646	65.1768	-1.6024	0.00185097	0.0173275	mRNA
FXYD3	506.148	2597.26	-2.35936	0.00185934	0.0173804	mRNA
WDR86	9.52928	38.5399	-2.01591	0.00186489	0.0174207	mRNA
HOXA10	3.61207	35.1967	-3.28454	0.00187038	0.0174496	mRNA
NAPRT1	197.124	601.581	-1.60966	0.00187494	0.0174675	mRNA
ADAM28	16.1758	74.4693	-2.20281	0.00188012	0.0174894	mRNA
IGFL2	10.4387	249.252	-4.57759	0.0018852	0.0175113	mRNA
WFDC3	0.759088	18.6861	-4.62155	0.00188448	0.0175113	mRNA
NFATC4	83.024	262.226	-1.65921	0.00188653	0.0175152	mRNA
BAI2	4.34753	29.9588	-2.78471	0.0019017	0.0176134	mRNA
ETV7	8.56847	42.17	-2.29911	0.00190116	0.0176134	mRNA
CACNA1C	7.28241	27.6054	-1.92247	0.00191671	0.0177182	mRNA
CNPY4	6.42553	24.8342	-1.95044	0.001928	0.0177969	mRNA
SPDEF	15.9382	121.872	-2.93481	0.00193451	0.0178399	mRNA
FGF11	4.22969	21.1645	-2.32302	0.00194095	0.017876	mRNA
CCL13	3.99436	51.7619	-3.69586	0.00197551	0.0181482	mRNA
POC1A	6.88315	36.6263	-2.41174	0.00198497	0.0182177	mRNA
PRRG1	4.64611	20.8133	-2.16341	0.00199041	0.0182589	mRNA
ROBO1	6.88315	28.1388	-2.03142	0.00199474	0.0182899	mRNA
LOC283663	1.92456	13.4324	-2.80312	0.00201178	0.0184373	mRNA
DNAJB5	0.838226	9.60536	-3.51843	0.00201456	0.0184498	mRNA
FLNC	6.26046	39.4952	-2.65734	0.00201506	0.0184498	mRNA
PDE4B	7.44806	38.5484	-2.37174	0.0020271	0.0185247	mRNA
SHCBP1	0.339917	15.4938	-5.51036	0.00206258	0.018776	mRNA
PYGL	19.4353	71.3598	-1.87643	0.00206992	0.0188175	mRNA
KLHL6	3.79462	20.0676	-2.40284	0.00207199	0.0188273	mRNA
GJB3	18.1682	261.736	-3.84863	0.00208825	0.0189571	mRNA
PGM2L1	64.1462	246.399	-1.94156	0.00210501	0.0190823	mRNA
HOXA5	1.84542	13.1797	-2.8363	0.00211141	0.0191289	mRNA
XDH	13.6645	125.381	-3.19781	0.00212237	0.0192054	mRNA
GRP	5.66656	22.3008	-1.97655	0.00212754	0.019241	mRNA
SGIP1	1.46911	12.3193	-3.06791	0.00216019	0.0194905	mRNA
SFT2D2	4.87512	21.6365	-2.14996	0.00217291	0.0195592	mRNA
FHDC1	6.71591	26.3261	-1.97084	0.00217112	0.0195592	mRNA
DOCK2	5.74292	25.0364	-2.12417	0.00219284	0.0197017	mRNA
BATF3	8.38244	31.6744	-1.91787	0.00219528	0.0197052	mRNA
HMCN1	3.74303	18.6539	-2.3172	0.00220875	0.0198076	mRNA
KCND2	4.80289	27.0385	-2.49304	0.00225492	0.0200996	mRNA
IGFBP4	672.261	2152.5	-1.67892	0.00227387	0.0202289	mRNA
HOXB4	15.9402	51.151	-1.6821	0.00227724	0.0202327	mRNA
S100A3	3.18195	27.2516	-3.09836	0.00228224	0.0202678	mRNA
EXOC3L4	4.86888	21.5228	-2.1442	0.00229095	0.0203264	mRNA
PPEF1	1.04671	10.9154	-3.38243	0.00230154	0.020392	mRNA
NREP	30.4687	159.173	-2.3852	0.00235573	0.0207785	mRNA
EFS	12.7818	41.1483	-1.68674	0.00235597	0.0207785	mRNA
SERINC2	304.713	1040.13	-1.77125	0.002362	0.0208221	mRNA
B4GALT1	90.4556	284.475	-1.65302	0.00239863	0.0211159	mRNA
PI15	0.968045	16.8047	-4.11764	0.00240356	0.0211496	mRNA
MMP12	1.44053	29.3861	-4.35046	0.00241164	0.0212012	mRNA
SIGLEC10	10.3021	56.6009	-2.45788	0.00242575	0.021296	mRNA
NID2	11.0002	35.3657	-1.68481	0.00244143	0.0214151	mRNA
ITPR3	57.8325	220.146	-1.92851	0.00244679	0.0214513	mRNA
MMP3	1.59731	19.3644	-3.59969	0.00245163	0.021484	mRNA
HHIPL1	4.97127	22.5219	-2.17964	0.00248964	0.0217475	mRNA
ADAM22	4.07074	28.3281	-2.79887	0.00252031	0.0219755	mRNA
GPR173	1.54663	11.8086	-2.93264	0.0025251	0.0220073	mRNA
GPC6	6.35793	26.2818	-2.04744	0.0025324	0.0220609	mRNA
DACT1	7.42927	29.9421	-2.01088	0.00258566	0.0224636	mRNA
C2orf54	9.29106	38.6664	-2.05717	0.00259196	0.0225082	mRNA
CPZ	34.5878	183.859	-2.41027	0.00259445	0.0225196	mRNA
IL11	3.42674	17.1742	-2.32534	0.00259616	0.0225243	mRNA
SEMA3A	3.50758	23.6716	-2.75461	0.00259915	0.0225346	mRNA
ADAM8	18.3784	170.578	-3.21435	0.00264143	0.0228448	mRNA
PPP1R14C	3.39978	23.9812	-2.81839	0.00264499	0.0228653	mRNA
TSHZ3	14.9785	46.1488	-1.62339	0.00266586	0.0229939	mRNA
HSPA1A	132.864	771.314	-2.53736	0.00266836	0.0230052	mRNA
FOLR2	53.2022	176.575	-1.73072	0.00272708	0.0234692	mRNA
HOXA3	4.42334	19.2313	-2.12025	0.0027359	0.0235249	mRNA
NRIP3	4.61915	20.2293	-2.13075	0.002736	0.0235249	mRNA
SCD	59.9815	218.373	-1.8642	0.0027522	0.0236325	mRNA
FAM214B	13.0194	45.6667	-1.81048	0.00278479	0.0238377	mRNA
SLAMF7	12.4032	63.6895	-2.36034	0.00278404	0.0238377	mRNA
TFPI	21.5157	89.2934	-2.05316	0.00282139	0.024108	mRNA
JPH2	1.01975	12.6174	-3.62912	0.00285769	0.0243316	mRNA
NAGS	7.40728	26.7859	-1.85446	0.00286182	0.024356	mRNA
LTBP1	64.0803	245.74	-1.93918	0.00292303	0.024789	mRNA
IRAK3	11.2344	60.4442	-2.42768	0.00292605	0.0248015	mRNA
AMPD3	14.2145	44.3042	-1.64008	0.00295037	0.0249547	mRNA
F3	27.7396	131.663	-2.24683	0.00294966	0.0249547	mRNA
FUT6	2.30411	14.3735	-2.64113	0.00295563	0.0249575	mRNA
LIPH	15.6263	80.746	-2.36941	0.00297146	0.0250558	mRNA
EGFL6	0.352593	17.2058	-5.60875	0.00298967	0.0251872	mRNA
RASGRF2	10.102	36.8142	-1.86562	0.00299248	0.0251955	mRNA
SLC44A4	29.3201	172.171	-2.55388	0.00301863	0.0253423	mRNA
NMU	2.43173	28.4171	-3.5467	0.00302653	0.0253864	mRNA
LOC100130872	1.80902	14.6282	-3.01547	0.00303136	0.0254158	mRNA
ZEB1	70.1511	258.872	-1.8837	0.00309302	0.0258762	mRNA
IKZF1	10.081	34.1555	-1.76048	0.00313116	0.0261384	mRNA
CD209	12.0254	44.3571	-1.88308	0.00317147	0.0264175	mRNA
AFAP1-AS1	17.3398	153.082	-3.14215	0.00318671	0.0265179	ncRNA
NCAPG2	3.85845	23.2487	-2.59106	0.0031986	0.0265858	mRNA
TOP2A	32.0447	229.871	-2.84266	0.00320132	0.0265968	mRNA
NR4A3	24.1442	85.237	-1.81981	0.00321823	0.0266681	mRNA
SLC2A5	2.24075	19.9084	-3.15132	0.003247	0.0268486	mRNA
FAM83E	12.7987	111.644	-3.12485	0.00325922	0.0269265	mRNA
TMEM200B	11.0052	43.7581	-1.99137	0.00328318	0.0270778	mRNA
ETV1	10.1712	59.4379	-2.54689	0.00328521	0.0270829	mRNA
SYT8	118.35	703.55	-2.5716	0.00329424	0.0271244	mRNA
IL2RB	2.09504	20.8586	-3.31559	0.0033003	0.0271606	mRNA
TLR4	10.5744	34.6266	-1.71131	0.00334884	0.0274777	mRNA
LOC100507463	14.0907	43.9514	-1.64117	0.00335223	0.0274937	mRNA
S1PR4	8.92036	30.911	-1.79294	0.00342112	0.027987	mRNA
PRELP	238.036	769.758	-1.69323	0.00346106	0.0282675	mRNA
SGOL2	6.76659	28.6916	-2.08413	0.0034671	0.0283028	mRNA
INPP4B	17.5374	84.763	-2.273	0.0034935	0.0284579	mRNA
TRIB2	53.207	190.39	-1.83927	0.00351815	0.0286223	mRNA
MXD1	14.8867	118.973	-2.99854	0.00353092	0.028714	mRNA
PHYHIP	16.1765	56.8981	-1.81448	0.00353246	0.0287143	mRNA
FGD2	10.4969	34.536	-1.71813	0.00353692	0.0287384	mRNA
RHBDL2	4.64564	35.9579	-2.95236	0.0035472	0.0288097	mRNA
MIR31HG	0.339917	10.0994	-4.89294	0.00356587	0.0289491	miRNA
FAM155A	6.99145	25.0817	-1.84297	0.00358913	0.0291073	mRNA
F2RL2	6.84676	29.899	-2.1266	0.0035899	0.0291073	mRNA
VSIG2	57.7498	362.224	-2.64899	0.00360503	0.0292032	mRNA
DKK3	80.0718	289.683	-1.85511	0.0036063	0.0292032	mRNA
CYP1B1	35.0785	207.162	-2.5621	0.00363383	0.0293643	mRNA
CAPN8	30.2741	160.377	-2.40531	0.00370373	0.0298287	mRNA
LMO7	108.507	393.787	-1.85964	0.00371568	0.0298873	mRNA
FIBIN	16.0898	61.1992	-1.92737	0.00373822	0.0300435	mRNA
C1QTNF3	20.9013	138.463	-2.72783	0.00374427	0.0300724	mRNA
AMIGO2	31.5336	147.384	-2.22462	0.00376213	0.0301725	mRNA
BMP8A	15.4054	50.6787	-1.71794	0.00378198	0.030302	mRNA
EPS8	69.3762	222.176	-1.67919	0.0037882	0.0303308	mRNA
DFNA5	14.5028	56.469	-1.96112	0.00379399	0.0303646	mRNA
HMGB2	30.8112	98.3511	-1.67449	0.00381458	0.0304614	mRNA
RAP2B	30.0106	114.207	-1.92811	0.00383055	0.030568	mRNA
ALS2CL	59.7062	192.268	-1.68717	0.003862	0.0307678	mRNA
ST6GAL2	1.57035	11.633	-2.88906	0.00386758	0.0307981	mRNA
SELL	9.14601	43.0263	-2.234	0.00387942	0.0308426	mRNA
PIF1	1.71387	12.528	-2.86982	0.00388297	0.030858	mRNA
TNFRSF10A	2.47459	15.7206	-2.6674	0.00393365	0.0311576	mRNA
GTSE1	4.22638	45.4624	-3.42718	0.00394875	0.0312643	mRNA
VNN1	2.61707	38.5189	-3.87954	0.00397304	0.0314437	mRNA
CPNE5	4.04331	26.7375	-2.72525	0.00403834	0.0318685	mRNA
SH3D21	3.33042	16.7902	-2.33384	0.00403631	0.0318685	mRNA
SAA2	7.35293	45.4587	-2.62817	0.00409944	0.0322315	mRNA
ZSWIM4	11.657	37.358	-1.68022	0.00410795	0.032272	mRNA
STON2	3.92617	18.3447	-2.22417	0.00410665	0.032272	mRNA
CD180	1.10062	10.0706	-3.19377	0.00411259	0.0322952	mRNA
IL8	8.5381	136.203	-3.9957	0.00412986	0.0323604	mRNA
C1QA	424.39	2029.79	-2.25787	0.00412981	0.0323604	mRNA
S100A14	92.061	716.726	-2.96076	0.00413355	0.0323671	mRNA
SPIRE2	13.5721	60.5278	-2.15695	0.00414832	0.0324397	mRNA
RSAD2	22.2851	168.573	-2.91922	0.00415837	0.0324952	mRNA
GALNT5	0.836615	33.6306	-5.32907	0.00418612	0.0326854	mRNA
CDC42EP2	50.7311	159.518	-1.65277	0.00419408	0.0327343	mRNA
KCNMB4	6.80829	23.7998	-1.80558	0.00421809	0.0329083	mRNA
IL15RA	10.0893	31.9727	-1.66401	0.00424944	0.0330833	mRNA
HENMT1	4.59058	19.1546	-2.06094	0.00425471	0.0330985	mRNA
MARCO	11.0495	94.4967	-3.09628	0.00430312	0.0333712	mRNA
WFDC1	10.3433	42.3091	-2.03227	0.00434764	0.0336181	mRNA
BCL2A1	2.9207	21.8972	-2.90636	0.00435618	0.0336438	mRNA
ANXA2P2	1.53074	11.0232	-2.84824	0.00439452	0.0338991	mRNA
MLPH	79.4133	339.35	-2.09532	0.00444338	0.0342073	mRNA
KAL1	2.21218	13.2184	-2.579	0.00452506	0.0347247	mRNA
SORCS2	6.52895	32.8933	-2.33287	0.00454434	0.0348506	mRNA
PTPN22	4.54496	19.0408	-2.06675	0.00456513	0.0349763	mRNA
SIGLEC15	0.69251	9.49946	-3.77794	0.0045751	0.0350166	mRNA
NT5DC2	159.34	570.413	-1.8399	0.00459062	0.0351155	mRNA
MYL9	918.492	4622.4	-2.3313	0.00462123	0.0353074	mRNA
UCN2	0.706797	8.67688	-3.61781	0.00466297	0.035594	mRNA
ALDOC	34.2706	106.803	-1.6399	0.00473463	0.0360191	mRNA
TENM4	5.57911	22.4706	-2.00993	0.00474336	0.0360683	mRNA
DDX60	21.025	69.5569	-1.72609	0.00474551	0.0360703	mRNA
ARL11	0.836615	8.49243	-3.34354	0.00476957	0.0362246	mRNA
PSMB8	115.814	406.471	-1.81134	0.0048605	0.0368133	mRNA
FFAR2	2.15839	24.9574	-3.53144	0.00487433	0.0368598	mRNA
ASPN	41.8562	142.82	-1.77069	0.00490686	0.0370766	mRNA
DOCK11	5.98218	22.6915	-1.92341	0.0049437	0.0372963	mRNA
PARVG	9.16088	29.6063	-1.69235	0.00497487	0.0374726	mRNA
DNAH2	6.46517	27.6781	-2.09798	0.0050176	0.0377352	mRNA
HLA-DRA	756.517	2932.25	-1.95456	0.00512049	0.0383438	mRNA
FOXF2	1.43892	21.4549	-3.89825	0.00525191	0.0392513	mRNA
ENDOD1	62.6652	193.458	-1.62628	0.00527583	0.0393841	mRNA
HLA-DQA1	95.7429	469.322	-2.29334	0.00530384	0.0395471	mRNA
RAB42	2.45867	18.0815	-2.87856	0.00533081	0.0397328	mRNA
SLC16A5	11.1455	46.4072	-2.05789	0.00533752	0.0397365	mRNA
GCKR	0.706797	11.8739	-4.07036	0.00535177	0.0398271	mRNA
HLA-DRB1	907.718	4249.88	-2.22711	0.00541672	0.0402169	mRNA
CNN1	59.5767	224.962	-1.91686	0.00544505	0.0403804	mRNA
CHML	6.83147	25.8829	-1.92173	0.00545102	0.0404091	mRNA
LINC00578	2.49992	13.792	-2.46388	0.00545945	0.0404404	ncRNA
KIF21B	7.04315	25.0264	-1.82915	0.00548966	0.0405858	mRNA
GPRIN1	2.91898	19.8356	-2.76456	0.00554527	0.0408868	mRNA
GLDN	1.87065	15.0661	-3.00969	0.00559041	0.0411907	mRNA
CKMT1B	16.8142	53.901	-1.68063	0.00561291	0.0412904	mRNA
CLEC11A	162.628	500.985	-1.62319	0.0056507	0.0414889	mRNA
PIK3R5	11.3114	34.4184	-1.6054	0.00565057	0.0414889	mRNA
NPTX1	5.7214	83.768	-3.87196	0.00567624	0.0416145	mRNA
PLOD2	11.6233	42.03	-1.8544	0.00569022	0.0416516	mRNA
IKZF3	9.38459	30.968	-1.72241	0.00571946	0.0418497	mRNA
RPL13P5	6.80507	22.7593	-1.74178	0.00577258	0.042126	mRNA
C1orf233	26.9876	102.536	-1.92576	0.00579343	0.0422408	mRNA
SLC35F2	19.6837	66.2124	-1.7501	0.00587523	0.042729	mRNA
ITGA4	9.11067	31.1425	-1.77326	0.0058804	0.0427504	mRNA
NFE2L3	5.65332	21.1721	-1.905	0.00590743	0.0429144	mRNA
BIN2	10.0953	31.88	-1.65897	0.00600934	0.0434902	mRNA
CCR7	2.48564	13.8624	-2.47948	0.00601581	0.0435206	mRNA
IL1RAP	4.29846	62.2604	-3.85642	0.00603001	0.0436069	mRNA
CTXN1	21.0904	87.7734	-2.0572	0.00616218	0.0444121	mRNA
ALDH1A3	34.8235	127.039	-1.86714	0.00619756	0.0446016	mRNA
WNT7B	15.4922	139.226	-3.16781	0.00635692	0.0454404	mRNA
RARG	36.639	186.816	-2.35016	0.0063522	0.0454404	mRNA
SERTAD4	4.49878	18.0161	-2.00168	0.00636111	0.0454534	mRNA
SIGLEC14	1.03404	9.39746	-3.18398	0.00648567	0.0461545	mRNA
CD52	89.0544	292.399	-1.71518	0.00648396	0.0461545	mRNA
LMTK3	12.5672	40.3302	-1.6822	0.00654578	0.046459	mRNA
B4GALNT1	3.11537	14.3141	-2.19996	0.00668355	0.0472127	mRNA
PSMB9	51.2565	303.878	-2.56769	0.00669398	0.0472517	mRNA
ARHGAP23	36.5481	144.557	-1.98377	0.00670437	0.0473076	mRNA
PTPRH	22.2689	97.128	-2.12486	0.00672156	0.0473314	mRNA
SAMD9	21.0282	148.176	-2.81691	0.00671743	0.0473314	mRNA
KLK6	7.34082	143.786	-4.29184	0.00674922	0.047467	mRNA
PAEP	0.484022	14.8567	-4.93989	0.00677626	0.0476049	mRNA
CST1	54.5891	991.57	-4.18303	0.00683629	0.047974	mRNA
CXCL14	424.693	4919.61	-3.53405	0.00684199	0.0479789	mRNA
CELSR1	4.3964	27.0087	-2.61903	0.0068623	0.0481037	mRNA
SLC26A10	5.2786	19.635	-1.8952	0.00691311	0.04833	mRNA
AP1S3	35.4734	108.992	-1.61941	0.00692867	0.0483923	mRNA
MOCOS	3.2969	15.4336	-2.22689	0.00697879	0.0486893	mRNA
HOXA11	0.82394	15.0977	-4.19565	0.00703411	0.0490217	mRNA
BIRC7	1.04671	23.9421	-4.51561	0.00704298	0.049048	mRNA
STRIP2	0.708407	12.2342	-4.1102	0.00718971	0.0498348	mRNA
RTP4	12.9412	52.2446	-2.01332	0.00718753	0.0498348	mRNA
CD38	0.354204	11.4224	-5.01114	0.0071934	0.0498424	mRNA
TMEM180	13.8011	43.6122	-1.65995	0.00720927	0.0499163	mRNA
RNF19B	22.8205	95.8841	-2.07096	0.00723384	0.0499603	mRNA
ZNF521	13.4939	47.7092	-1.82196	0.00723209	0.0499603	mRNA

## Sheet: Downregulated
id	NEV Normal	NEV PDAC	log2FoldChange	pval	FDR	Class
PNLIPRP1	60090.1	301.492	7.63887	1.55888e-60	2.99306e-56	mRNA
CELA3B	174306	888.301	7.61636	8.38676e-60	7.70228e-56	mRNA
CPA2	188229	984.48	7.57891	1.20348e-59	7.70228e-56	mRNA
CTRL	104827	549.026	7.57693	2.41823e-59	1.13401e-55	mRNA
GP2	308046	1632	7.56036	2.95314e-59	1.13401e-55	mRNA
CPB1	314572	1758.24	7.48312	2.07108e-58	6.62747e-55	mRNA
CTRC	367361	2272.39	7.33685	5.21278e-57	1.42979e-53	mRNA
RBPJL	5872.53	33.7711	7.44205	6.51842e-57	1.56442e-53	mRNA
KLK1	44594.2	289.855	7.26538	2.39377e-56	5.1067e-53	mRNA
PLA2G1B	398064	2173.83	7.51661	5.3864e-55	1.03419e-51	mRNA
CELA2A	328505	1715.45	7.58119	5.11453e-54	8.79492e-51	mRNA
CEL	521047	3801.38	7.09875	5.49683e-54	8.79492e-51	mRNA
GNMT	2398.4	15.5203	7.27177	9.93228e-54	1.46692e-50	mRNA
CELA3A	463263	3433.09	7.07618	1.72722e-53	2.36875e-50	mRNA
CPA1	922002	7268.75	6.98692	5.55398e-53	7.1091e-50	mRNA
PRSS3P2	168856	1369.04	6.94648	8.39184e-53	1.00702e-49	mRNA
PRSS3	71031.9	635.402	6.80465	8.45739e-52	9.55188e-49	mRNA
CLPS	1.13327e+06	9411.73	6.91181	1.09559e-51	1.16863e-48	mRNA
PNLIP	955700	8386.25	6.83239	9.74677e-51	9.84937e-48	mRNA
SLC39A5	1756.23	14.3717	6.93311	8.16625e-50	7.8396e-47	mRNA
SPINK1	223870	2294.76	6.60817	5.488e-48	5.0176e-45	mRNA
CTRB1	1.11082e+06	11679.7	6.57148	6.19763e-48	5.40884e-45	mRNA
TMED11P	482.023	2.66411	7.49931	9.06138e-48	7.56428e-45	mRNA
PRSS1	1.55202e+06	16641.1	6.54326	1.437e-47	1.1496e-44	mRNA
GATM	10364.1	107.823	6.58679	3.77051e-47	2.89575e-44	mRNA
TMEM52	1526.28	15.4002	6.63093	1.58562e-46	1.17092e-43	mRNA
AMY2B	47510.8	258.17	7.52379	1.07678e-45	7.6571e-43	mRNA
REG1A	200992	1184.1	7.4072	1.50604e-44	1.03271e-41	mRNA
BRSK2	579.37	5.13473	6.81805	2.18666e-44	1.44772e-41	mRNA
FAM24B-CUZD1,CUZD1	15733.9	81.3089	7.59625	3.71118e-42	2.37515e-39	mRNA
SLC30A2	641.666	7.11544	6.49473	4.50799e-42	2.79204e-39	mRNA
ERP27	11995.3	61.7579	7.60163	6.52051e-41	3.91231e-38	mRNA
KIAA1324	2009.23	30.9305	6.02147	1.0028e-40	5.83447e-38	mRNA
NPHS1	227.957	1.57789	7.17463	5.15009e-40	2.90829e-37	mRNA
ATP4A	202.629	1.38941	7.18822	1.29399e-37	7.09849e-35	mRNA
CTRB2	271356	1910.36	7.1502	7.13542e-36	3.80556e-33	mRNA
PDIA2	25610.9	122.488	7.70797	9.67841e-36	5.02231e-33	mRNA
RNF186	292.633	3.61324	6.33965	1.55147e-35	7.839e-33	mRNA
GJC3	275.908	2.15721	6.99888	9.44626e-35	4.65047e-32	mRNA
SLC38A3	200.288	2.05855	6.60431	1.11197e-34	5.33747e-32	mRNA
P2RX1	1520.31	35.2885	5.42902	4.91888e-34	2.30348e-31	mRNA
KIRREL2	191.651	2.10346	6.50957	1.36581e-33	6.24371e-31	mRNA
AMBP	824.856	19.0043	5.43975	8.05893e-33	3.59841e-30	mRNA
CELA2B	47693.5	215.051	7.79297	1.17306e-32	5.11881e-30	mRNA
LGALS2	2020.54	24.1511	6.3865	1.6496e-32	7.03828e-30	mRNA
CBS	1380.79	38.241	5.17423	2.84605e-32	1.18792e-29	mRNA
FXYD2,FXYD6-FXYD2	5187.25	155.921	5.05608	3.52835e-32	1.44137e-29	mRNA
SLC43A1	2269.81	63.4282	5.1613	4.79763e-32	1.91905e-29	mRNA
SNTG2	100.94	0.602053	7.3894	2.05197e-31	8.04036e-29	mRNA
GAMT	2204.72	66.029	5.06135	2.78586e-31	1.06977e-28	mRNA
PTF1A	368.192	1.63217	7.81752	3.43905e-31	1.2947e-28	mRNA
FAM150B	213.085	3.18303	6.06488	3.56476e-31	1.31622e-28	mRNA
SFRP5	473.533	12.1678	5.28233	3.82908e-31	1.38714e-28	mRNA
HPN	958.387	27.6412	5.11572	7.02664e-31	2.49836e-28	mRNA
GPHA2	1073.58	4.35547	7.94538	8.95052e-31	3.12455e-28	mRNA
PNLIPRP2	120563	612.834	7.62008	1.47949e-30	5.07253e-28	mRNA
PAIP2B	370.969	9.21834	5.33065	5.52138e-30	1.85983e-27	mRNA
ARHGDIG	378.521	11.0326	5.10053	2.80958e-29	9.30068e-27	mRNA
FAM3B	2784.24	95.1938	4.87027	4.69961e-29	1.52936e-26	mRNA
TMEM97	3239.16	91.1232	5.15166	8.07372e-29	2.58359e-26	mRNA
IMPA2	2740.68	98.9002	4.79241	1.05554e-28	3.32236e-26	mRNA
AZGP1	4588.73	160.508	4.83738	1.13627e-28	3.51876e-26	mRNA
MT1F	3130.93	115.522	4.76035	1.21621e-28	3.65758e-26	mRNA
AQP8	10334.1	48.9802	7.72099	1.21919e-28	3.65758e-26	mRNA
DPEP1	5538.05	201.771	4.77859	1.98631e-28	5.86726e-26	mRNA
CA4	128.034	1.99709	6.00249	7.07129e-28	2.0571e-25	mRNA
NR5A2	298.84	7.97586	5.22759	7.83978e-28	2.24662e-25	mRNA
AMHR2	148.684	2.62254	5.82513	1.23864e-27	3.49733e-25	mRNA
SLC3A1	428.046	13.6527	4.97051	2.26046e-27	6.28998e-25	mRNA
KCNK3	1138.67	20.9621	5.76343	3.17795e-27	8.71667e-25	mRNA
SLC4A4	1025.77	36.5364	4.81122	7.09202e-27	1.91784e-24	mRNA
LOC389023	69.3989	0.381833	7.50583	2.46279e-26	6.56744e-24	mRNA
ALB	3537.85	19.7562	7.48442	2.61921e-26	6.88889e-24	mRNA
SYCN	303787	1834.87	7.37123	3.12374e-26	8.10485e-24	mRNA
TEX11	641.791	4.22721	7.24625	3.62354e-26	9.27627e-24	mRNA
LEFTY1	491.208	16.7583	4.87338	4.83547e-26	1.22159e-23	mRNA
VIPR2	204.82	5.74814	5.15512	6.55446e-26	1.63436e-23	mRNA
SLC16A12	173.46	2.02675	6.41929	8.73347e-26	2.14978e-23	mRNA
BANF2	78.6203	0.786497	6.64332	9.49477e-26	2.30759e-23	mRNA
FBP2	57.5613	0.173486	8.37414	1.07813e-25	2.5875e-23	mRNA
TPST2	1320.02	54.8374	4.58926	1.51745e-25	3.59693e-23	mRNA
BACE1	3863.73	173.405	4.47778	1.54839e-25	3.6255e-23	mRNA
CHAD	91.3406	0.560846	7.34751	4.04942e-25	9.36734e-23	mRNA
HOMER2	790.033	33.2305	4.57133	4.80157e-25	1.0975e-22	mRNA
NUCB2	2769.12	127.872	4.43666	5.18429e-25	1.17104e-22	mRNA
IL22RA1	958.396	39.645	4.59541	7.80873e-25	1.74334e-22	mRNA
ANPEP	6745.22	110.601	5.93043	2.76923e-24	6.1079e-22	mRNA
ZG16	154.692	1.22793	6.97703	2.79945e-24	6.1079e-22	mRNA
WNK2	167.579	5.07511	5.04526	5.54651e-24	1.19655e-21	mRNA
KIF1A	629.168	30.7974	4.35256	9.53454e-24	2.03404e-21	mRNA
GCAT	1254.94	64.2574	4.28761	1.31642e-23	2.7775e-21	mRNA
TRIM50	66.4017	0.66867	6.63378	1.36229e-23	2.84304e-21	mRNA
ERO1LB	563.944	27.9711	4.33354	5.70383e-23	1.17756e-20	mRNA
PLIN5	348.081	16.0506	4.43872	7.5258e-23	1.53719e-20	mRNA
SERPINI2	3884.28	20.0238	7.59979	1.19697e-22	2.41913e-20	mRNA
CFTR	970.798	49.0158	4.30785	2.28564e-22	4.52415e-20	mRNA
EPB41L4B	507.368	25.0701	4.33899	2.26799e-22	4.52415e-20	mRNA
EPO	60.8732	0.610493	6.63969	2.51008e-22	4.91771e-20	mRNA
MT1G	15166.4	199.814	6.24608	2.96983e-22	5.75966e-20	mRNA
SERPINA4	952.865	49.0372	4.28032	3.29253e-22	6.32166e-20	mRNA
TTYH1	166.766	6.0908	4.77505	3.55449e-22	6.75705e-20	mRNA
SLC1A2	53.3992	0.380991	7.13092	5.01996e-22	9.44934e-20	mRNA
C5	196.635	7.98967	4.62124	5.50107e-22	1.02544e-19	mRNA
BNIP3	302.249	14.6773	4.36408	7.29811e-22	1.34734e-19	mRNA
SERPINA5	701.486	38.5821	4.18441	9.52302e-22	1.74135e-19	mRNA
DNASE1	1245.54	24.2797	5.68087	2.29941e-21	4.16497e-19	mRNA
GSTA2	792.573	3.7273	7.73227	5.26011e-21	9.3513e-19	mRNA
PRDX4	6417.89	363.424	4.14237	5.22117e-21	9.3513e-19	mRNA
HRASLS5	125.605	3.85098	5.02752	9.46781e-21	1.66772e-18	mRNA
CTNND2	141.651	5.85445	4.59666	1.33335e-20	2.30634e-18	mRNA
C21orf62	58.7252	1.0876	5.75476	2.7318e-20	4.68308e-18	mRNA
RGN	213.185	10.283	4.37377	3.00054e-20	5.09827e-18	mRNA
TCEA3	1991.27	129.949	3.93767	3.18138e-20	5.35812e-18	mRNA
C12orf39	42.511	0.0928662	8.83847	6.76221e-20	1.129e-17	mRNA
EGF	147.197	2.79499	5.71876	1.03283e-19	1.70951e-17	mRNA
IGFBP2	7649.6	409.678	4.22282	2.27093e-19	3.72666e-17	mRNA
C6	113.613	4.72863	4.58656	3.47528e-19	5.6547e-17	mRNA
SLC17A4	56.8078	1.25075	5.50522	4.09067e-19	6.60007e-17	mRNA
GLS2	123.541	5.44391	4.50421	4.84474e-19	7.75159e-17	mRNA
SLC8A2	107.339	4.78701	4.48691	5.95785e-19	9.45378e-17	mRNA
GRB14	81.3565	2.55233	4.99437	6.70381e-19	1.05503e-16	mRNA
C2CD4B	433.627	19.6011	4.46745	1.08141e-18	1.68806e-16	mRNA
NR0B2	132.883	6.10732	4.44348	1.09233e-18	1.69135e-16	mRNA
CAMK2N2	345.737	24.0351	3.84646	1.68872e-18	2.59388e-16	mRNA
GDF10	44.9131	0.692432	6.01932	1.75349e-18	2.67198e-16	mRNA
SCGB2B2	31.5779	0.0928662	8.40955	4.74902e-18	7.12353e-16	mRNA
GUCA1C	196.668	1.23939	7.30999	7.22192e-18	1.07489e-15	mRNA
BEX1	292.559	17.746	4.04316	7.53998e-18	1.1136e-15	mRNA
FAM129A	1428.41	115.271	3.63131	8.9072e-18	1.30548e-15	mRNA
SERPINA6	114.535	5.89086	4.28117	9.34495e-18	1.35927e-15	mRNA
F11	218.678	1.47865	7.20838	1.59375e-17	2.25e-15	mRNA
PBLD	445.477	33.4844	3.73379	1.71984e-17	2.41029e-15	mRNA
ABAT	366.183	18.3649	4.31754	2.44008e-17	3.3949e-15	mRNA
GOLGA8B	432.825	34.7748	3.63767	3.1047e-17	4.28851e-15	mRNA
INHA	123.986	7.0964	4.12694	6.15589e-17	8.44236e-15	mRNA
TRPV6	135.359	8.16848	4.05058	6.40141e-17	8.71681e-15	mRNA
SSR4	26976.3	2464.09	3.45257	8.23537e-17	1.11351e-14	mRNA
GPT2	931.043	56.8291	4.03414	9.05503e-17	1.21578e-14	mRNA
RAB26	312.626	24.5827	3.66872	9.17005e-17	1.22267e-14	mRNA
EPHX2	347.828	27.3464	3.66895	1.06715e-16	1.41305e-14	mRNA
FLJ42875	127.369	7.61349	4.06431	1.19019e-16	1.56518e-14	mRNA
SYT6	35.8026	0.362286	6.62679	1.36164e-16	1.77847e-14	mRNA
NRG4	65.3084	0.878625	6.21588	1.86527e-16	2.41981e-14	mRNA
GSTA1	495.274	9.6963	5.67465	2.3186e-16	2.9678e-14	mRNA
CCDC108	93.0438	4.90637	4.24518	2.49711e-16	3.17514e-14	mRNA
FITM1	105.983	2.93769	5.17301	4.34796e-16	5.49216e-14	mRNA
NRTN	134.062	8.80102	3.92908	4.41216e-16	5.53683e-14	mRNA
VTN	206.122	9.42439	4.45096	4.53934e-16	5.65944e-14	mRNA
FBXW12	32.7543	0.0901025	8.5059	5.27307e-16	6.53181e-14	mRNA
RIMS1	33.6183	0.443376	6.24457	9.69525e-16	1.19326e-13	mRNA
PYY2	109.953	6.60402	4.0574	1.04587e-15	1.27903e-13	mRNA
AOX1	335.789	10.8576	4.95078	1.07308e-15	1.304e-13	mRNA
AMY2A	231.346	1.03323	7.80675	1.15247e-15	1.39166e-13	mRNA
MAPK8IP1	570.185	51.8804	3.45817	1.17273e-15	1.40728e-13	mRNA
SPACA3	330.308	1.50937	7.77372	1.80555e-15	2.13991e-13	mRNA
RHBG	35.5905	0.50763	6.13157	2.02579e-15	2.38621e-13	mRNA
CYB5A	806.69	76.1722	3.40468	2.49643e-15	2.90493e-13	mRNA
LINC00671	81.1331	0.465149	7.44645	4.24932e-15	4.88545e-13	ncRNA
GATA4	321.443	25.5635	3.65241	5.53467e-15	6.28791e-13	mRNA
CLPSL2	63.7219	0.476108	7.06436	5.5681e-15	6.28868e-13	mRNA
KCNJ16	36.7671	0.760955	5.59446	5.80511e-15	6.51802e-13	mRNA
EPHX1	3837.19	401.233	3.25754	6.27665e-15	7.00649e-13	mRNA
FGL1	2473.18	10.0619	7.94133	8.69132e-15	9.64586e-13	mRNA
PAK3	102.923	7.07573	3.86254	9.42174e-15	1.0337e-12	mRNA
SPAG4	586.314	59.763	3.29435	1.6034e-14	1.73929e-12	mRNA
RYR2	105.921	6.97107	3.92546	1.69514e-14	1.82846e-12	mRNA
PDCD4	917.158	102.539	3.16099	2.00165e-14	2.14703e-12	mRNA
DPP10	30.2928	0.397357	6.25239	5.83265e-14	6.08624e-12	mRNA
CBFA2T3	188.647	17.024	3.47005	6.4434e-14	6.6872e-12	mRNA
SCTR	639.626	69.8691	3.1945	7.5663e-14	7.81037e-12	mRNA
BEGAIN	92.2907	6.60667	3.80419	7.83669e-14	8.04623e-12	mRNA
MYH7	25.5572	0.104643	7.93211	7.95816e-14	8.12749e-12	mRNA
VEPH1	88.0937	6.39551	3.78391	9.23357e-14	9.33076e-12	mRNA
PRODH2	31.9959	0.262233	6.93089	9.36587e-14	9.41491e-12	mRNA
DGCR5	83.7168	2.89058	4.85609	1.21139e-13	1.21139e-11	ncRNA
DMD	344.693	33.4278	3.36619	1.25745e-13	1.25093e-11	mRNA
ABCC6	65.5199	3.76117	4.12268	1.5232e-13	1.50749e-11	mRNA
PARD6A	298.496	30.3329	3.29876	2.04138e-13	1.99972e-11	mRNA
XBP1	4030.37	478.524	3.07425	2.43636e-13	2.36253e-11	mRNA
CHRM3	42.9042	1.95112	4.45875	2.82244e-13	2.70954e-11	mRNA
P4HB	19203.8	2348.33	3.03169	2.94104e-13	2.80935e-11	mRNA
NRCAM	165.634	14.6159	3.50239	3.71194e-13	3.50863e-11	mRNA
ACADL	32.8364	0.902224	5.18567	3.72792e-13	3.50863e-11	mRNA
FBXO2	802.857	97.5927	3.0403	4.29936e-13	4.02672e-11	mRNA
CERS4	394.659	49.1877	3.00424	5.07353e-13	4.72873e-11	mRNA
SERPINI1	121.419	11.1185	3.44897	5.88921e-13	5.46245e-11	mRNA
TPRN	853.865	105.751	3.01334	8.07047e-13	7.41402e-11	mRNA
LINC00261	278.162	7.03744	5.30473	8.30083e-13	7.58933e-11	ncRNA
SEC11C	975.389	93.6989	3.37987	8.36834e-13	7.61479e-11	mRNA
DDC	105.741	8.16483	3.69497	9.11704e-13	8.21818e-11	mRNA
CCDC110	85.4493	3.81917	4.48374	9.23681e-13	8.28723e-11	mRNA
ACSM3	90.9608	6.76239	3.74964	9.57835e-13	8.55369e-11	mRNA
NUPR1	6419.85	848.385	2.91975	9.72898e-13	8.64798e-11	mRNA
SLC38A5	1478.97	181.223	3.02875	1.11116e-12	9.8315e-11	mRNA
NTRK2	173.086	16.3117	3.40751	1.18192e-12	1.0362e-10	mRNA
MSRB1	1609.99	204.864	2.97431	1.2672e-12	1.10592e-10	mRNA
FKBP11	1274.25	121.974	3.385	1.49194e-12	1.29617e-10	mRNA
HOGA1	51.5701	1.68796	4.93318	2.24099e-12	1.91231e-10	mRNA
VTCN1	97.7887	7.82919	3.64273	2.31468e-12	1.95779e-10	mRNA
MT1H	1177.44	20.1292	5.87022	2.68256e-12	2.259e-10	mRNA
PKHD1	91.9391	8.41131	3.45028	2.99163e-12	2.50827e-10	mRNA
MYRIP	39.3906	1.75508	4.48825	3.02303e-12	2.52357e-10	mRNA
SEL1L	1857.33	136.659	3.76458	3.11039e-12	2.58526e-10	mRNA
CLDN3	791.607	104.265	2.92453	3.15084e-12	2.60759e-10	mRNA
NOS1	64.6805	4.60326	3.8126	3.61774e-12	2.98114e-10	mRNA
EIF4EBP1	1746.05	249.556	2.80666	3.928e-12	3.22298e-10	mRNA
CLDN10	688.368	85.7586	3.00483	3.96715e-12	3.24124e-10	mRNA
MT1X	1333.11	209.422	2.67031	4.13287e-12	3.36233e-10	mRNA
ADCK3	540.096	71.0041	2.92724	4.54754e-12	3.68408e-10	mRNA
HS6ST3	30.3244	1.07411	4.81927	6.92308e-12	5.56164e-10	mRNA
PTPRN2	398.708	47.2908	3.0757	7.15794e-12	5.72635e-10	mRNA
C18orf61	20.5688	0.211625	6.6028	8.29744e-12	6.556e-10	mRNA
ACY3	256.236	30.1946	3.08511	9.98995e-12	7.86095e-10	mRNA
PSAT1	247.236	20.0117	3.62697	1.01675e-11	7.93564e-10	mRNA
ALDH1A1	1433.26	166.29	3.10752	1.0137e-11	7.93564e-10	mRNA
DAPL1	53.0462	3.22338	4.0406	1.24368e-11	1e-09	mRNA
NOSIP	2040.53	297.859	2.77625	1.27648e-11	1e-09	mRNA
SMPDL3B	430.479	53.4119	3.01071	1.32208e-11	1e-09	mRNA
SLC39A14	534.064	70.0823	2.92989	1.32833e-11	1e-09	mRNA
C15orf27	30.7263	1.08399	4.82506	1.40178e-11	1.07228e-09	mRNA
PSMD6	749.289	104.208	2.84606	1.53064e-11	1.16159e-09	mRNA
KCNJ5	104.997	4.01485	4.70886	1.80384e-11	1.35819e-09	mRNA
PIFO	68.4811	6.23364	3.45756	1.83261e-11	1.37446e-09	mRNA
GJB1	1141.87	156.677	2.86554	1.84538e-11	1.37865e-09	mRNA
MAN1A2	1160.7	163.514	2.8275	1.8677e-11	1.38455e-09	mRNA
RAMP1	2439.28	348.119	2.8088	2.9671e-11	2.15789e-09	mRNA
RBP1	2857.47	437.585	2.7071	3.09467e-11	2.24218e-09	mRNA
SARDH	335.207	25.7887	3.70024	3.21892e-11	2.32343e-09	mRNA
KIF12	510.091	72.2055	2.82057	3.31038e-11	2.3805e-09	mRNA
EFCAB4A	1222.02	161.909	2.91601	3.43972e-11	2.45512e-09	mRNA
CCDC69	696.298	104.077	2.74206	3.60685e-11	2.55541e-09	mRNA
GGT6	368.584	50.4039	2.87039	4.17879e-11	2.94974e-09	mRNA
ENKD1	911.907	130.763	2.80194	4.52097e-11	3.17959e-09	mRNA
PXMP2	405.635	58.4775	2.79423	4.66874e-11	3.25963e-09	mRNA
HEXDC	648.289	96.3121	2.75085	5.66983e-11	3.93374e-09	mRNA
DCDC2	109.901	11.3076	3.28083	5.67525e-11	3.93374e-09	mRNA
PROX1	60.263	4.85973	3.63232	5.86057e-11	4e-09	mRNA
RRBP1	7240.16	1105.63	2.71115	6.42487e-11	4.40562e-09	mRNA
ATP2A3	512.482	73.1706	2.80816	6.59912e-11	4.50901e-09	mRNA
QPRT	327.74	46.8415	2.80669	6.72542e-11	4.57901e-09	mRNA
DIRAS3	130.984	15.555	3.07394	6.78791e-11	4.60522e-09	mRNA
REEP1	63.3404	5.81668	3.44486	7.12848e-11	4.80235e-09	mRNA
CLU	6995.89	1125.61	2.6358	7.25541e-11	4.87076e-09	mRNA
TMEM125	747.862	107.38	2.80005	8.25583e-11	5.52307e-09	mRNA
A1CF	80.4779	2.2866	5.13732	8.32997e-11	5.55331e-09	mRNA
IFT20	749.338	109.443	2.77543	9.57324e-11	6.36008e-09	mRNA
ECI2	611.054	89.9749	2.76371	1.00976e-10	6.68531e-09	mRNA
NEURL3	172.997	23.0999	2.90479	1.02783e-10	6.78155e-09	mRNA
PRSS3P2,PRSS2	400.606	6.36254	5.97644	1.07573e-10	7.0733e-09	mRNA
APLP1	345.848	50.5856	2.77334	1.1699e-10	7.66624e-09	mRNA
RAB3D	535.775	84.7378	2.66055	1.21599e-10	7.94117e-09	mRNA
ACSS1	448.036	69.7557	2.68323	1.93059e-10	1.24387e-08	mRNA
LOC644838	18.2996	0.29173	5.97103	2.10611e-10	1.35242e-08	mRNA
FAM174B	648.506	100.392	2.69148	2.2985e-10	1.4613e-08	mRNA
BSPRY	569.913	82.6809	2.78512	2.63428e-10	1.66376e-08	mRNA
BCAT1	686.209	103.858	2.72403	2.70371e-10	1.7e-08	mRNA
CHST9	32.4266	1.93558	4.06634	2.79365e-10	1.75288e-08	mRNA
MAT1A	463.81	4.0987	6.82222	3.29573e-10	2.05448e-08	mRNA
RPH3AL	241.557	36.6949	2.71871	3.89829e-10	2.41442e-08	mRNA
ADAMTSL3	63.467	6.22138	3.3507	3.94392e-10	2.43483e-08	mRNA
AQP1	2006.26	341.945	2.55267	4.04837e-10	2.48335e-08	mRNA
MKNK1	566.153	91.3643	2.63149	4.76413e-10	2.9e-08	mRNA
LMF2	2272.2	378.165	2.587	4.82979e-10	2.9253e-08	mRNA
ADARB2	21.5534	0.181143	6.89464	4.82211e-10	2.9253e-08	mRNA
RAP1GAP	674.077	106.838	2.65748	4.94571e-10	2.98609e-08	mRNA
ESRRG	44.5256	3.6061	3.62612	5.8376e-10	3.49165e-08	mRNA
SLC6A16	29.5847	1.56954	4.23644	8.28382e-10	4.87882e-08	mRNA
PEX5L	43.498	0.319381	7.08952	9.36684e-10	5.48303e-08	mRNA
COX6A2	18.4589	0.493358	5.22553	1e-09	5.78441e-08	mRNA
SLC41A1	189.127	28.681	2.72119	1.06308e-09	6.16652e-08	mRNA
COCH	124.922	5.7193	4.44904	1.09466e-09	6.31156e-08	mRNA
PHGDH	841.289	118.843	2.82354	1.43415e-09	8.2e-08	mRNA
NEURL	117.778	17.0307	2.78986	1.47553e-09	8.40659e-08	mRNA
RORC	196.45	29.7747	2.72201	1.49993e-09	8.5e-08	mRNA
ADH1B	259.344	40.604	2.67517	1.83167e-09	1.02531e-07	mRNA
HAAO	217.165	35.1739	2.62622	2e-09	1.11408e-07	mRNA
METTL7A	817.924	144.294	2.50295	2.09586e-09	1.16639e-07	mRNA
FLRT2	220.486	35.5635	2.63222	2.16354e-09	1.19712e-07	mRNA
DHRS12	1034.87	68.2615	3.92224	2.30849e-09	1.27e-07	mRNA
RPS5	15775.2	2974.81	2.40679	2.33814e-09	1.28263e-07	mRNA
HUNK	73.9801	8.82942	3.06675	2.40436e-09	1.3152e-07	mRNA
CRAT	1739.62	163.402	3.41228	2.49363e-09	1.36e-07	mRNA
SIGLEC11	249.818	2.93283	6.41244	2.54589e-09	1.38473e-07	mRNA
CCDC141	23.6869	1.05662	4.48656	2.83855e-09	1.53522e-07	mRNA
CD24	2955.26	541.352	2.44865	3e-09	1.59693e-07	mRNA
USP2	102.913	13.4907	2.93138	3.11052e-09	1.66821e-07	mRNA
KLB	113.141	0.824672	7.10008	3.36314e-09	1.79867e-07	mRNA
PPAPDC1B	674.203	117.115	2.52526	3.50489e-09	1.86409e-07	mRNA
CELF4	43.0637	4.32015	3.31732	3.79151e-09	2.01096e-07	mRNA
CXCL12	901.503	166.423	2.43748	4.30032e-09	2.2683e-07	mRNA
DTNA	71.4567	9.36412	2.93185	4.59909e-09	2.4e-07	mRNA
LIFR	119.493	17.0369	2.81019	4.67521e-09	2.43263e-07	mRNA
FUT1	188.25	25.307	2.89504	4.69397e-09	2.43579e-07	mRNA
STXBP6	129.76	18.9916	2.77241	5e-09	2.56239e-07	mRNA
PSEN2	373.529	66.3625	2.49278	5.50142e-09	2.81673e-07	mRNA
RARRES2	8566.63	1191.31	2.84618	6e-09	3.06667e-07	mRNA
SYNGR1	293.114	50.7799	2.52913	6.09967e-09	3.09824e-07	mRNA
SCGN	517.219	47.7717	3.43655	6.1255e-09	3.10316e-07	mRNA
IZUMO4	70.3777	8.71987	3.01274	6.1681e-09	3.11652e-07	mRNA
PLCE1	336.326	36.7616	3.19359	6.86784e-09	3.44289e-07	mRNA
FAM107A	104.944	14.6196	2.84364	7.09534e-09	3.54767e-07	mRNA
SIDT2	863.374	119.232	2.85622	7.2298e-09	3.59617e-07	mRNA
GMNN	345.411	65.1125	2.40731	7.22742e-09	3.59617e-07	mRNA
HID1	936.799	169.826	2.46368	7.54975e-09	3.74561e-07	mRNA
MFSD6L	25.5933	1.48821	4.10411	8.24574e-09	4.07e-07	mRNA
SCAMP5	398.008	76.9077	2.3716	9.10574e-09	4.46e-07	mRNA
FGFR3	490.18	77.333	2.66416	9.17135e-09	4.48066e-07	mRNA
PM20D1	391.785	4.52642	6.43555	9.50744e-09	4.63306e-07	mRNA
SCGB1C1,LOC653486	12.621	0.0901025	7.13005	1.0359e-08	5.03526e-07	mRNA
GAS2	17.1282	0.480531	5.1556	1.15357e-08	5.57898e-07	mRNA
PHYHD1	326.486	57.9363	2.49448	1.15838e-08	5.58817e-07	mRNA
EIF3L	3308.75	662.021	2.32134	1.31685e-08	6.3367e-07	mRNA
MT1M	531.663	93.8112	2.50268	1.34945e-08	6.44511e-07	mRNA
PNPLA7	211.243	37.172	2.50661	1.50958e-08	7.17425e-07	mRNA
LYRM9	168.444	29.8552	2.49622	1.53397e-08	7.27214e-07	mRNA
SLC16A10	135.986	22.7825	2.57745	1.91695e-08	8.91174e-07	mRNA
ECHDC3	36.9929	2.33084	3.98833	1.9579e-08	9.08e-07	mRNA
HSD17B8	419.627	79.8541	2.39367	2.02602e-08	9.35086e-07	mRNA
FOXA2	265.64	49.3907	2.42716	2.21737e-08	1.0185e-06	mRNA
RPL5	10178.6	2155.71	2.2393	2.34196e-08	1.07061e-06	mRNA
KLF15	68.7428	3.98088	4.11005	2.44328e-08	1.10639e-06	mRNA
COA3	1065.77	215.47	2.30634	2.6845e-08	1.21276e-06	mRNA
PACSIN2	1192.52	243.794	2.29028	2.70704e-08	1.22007e-06	mRNA
CYS1	164.234	28.7892	2.51216	2.78039e-08	1.2502e-06	mRNA
RPL34	2404.09	499.286	2.26755	2.81785e-08	1.26408e-06	mRNA
TUBB4A	34.9893	1.67518	4.38453	2.84234e-08	1.2721e-06	mRNA
ABCA5	91.7953	13.873	2.72614	3e-08	1.3359e-06	mRNA
MLXIPL	135.061	23.7031	2.51046	3.09427e-08	1.37523e-06	mRNA
DPP6	73.3314	11.2879	2.69966	3.12243e-08	1.38454e-06	mRNA
USHBP1	64.6253	9.09235	2.82937	3.37209e-08	1.4918e-06	mRNA
TRHDE-AS1	24.5407	1.05231	4.54354	3.45006e-08	1.52278e-06	ncRNA
CMTM8	210.574	36.8739	2.51366	3.6747e-08	1.61822e-06	mRNA
PAH	15.5197	0.449321	5.11021	4.01843e-08	1.7615e-06	mRNA
LOC158434	17.8843	0.279954	5.99736	4.0437e-08	1.76854e-06	mRNA
SMIM1	114.235	19.335	2.56271	4.31085e-08	1.87259e-06	mRNA
INS-IGF2,INS	2101.82	217.891	3.26996	4.41913e-08	1.91529e-06	mRNA
RPS4X	11407.6	2418.45	2.23784	4.48496e-08	1.93944e-06	mRNA
RIC3	25.7522	2.03028	3.66495	4.52011e-08	1.95025e-06	mRNA
C2orf88	64.6087	8.96334	2.84962	4.61535e-08	1.98688e-06	mRNA
ACAT1	161.97	29.6502	2.44961	5.3443e-08	2.29554e-06	mRNA
TTN	110.935	4.67279	4.56929	5.99219e-08	2.54535e-06	mRNA
CES3	74.9052	11.6779	2.68129	6.10614e-08	2.588e-06	mRNA
EPHA8	58.0566	1.55021	5.22693	6.19076e-08	2.61237e-06	mRNA
ARSE	683.066	25.505	4.74317	6.21125e-08	2.61526e-06	mRNA
MLYCD	150.049	26.6313	2.49423	6.37368e-08	2.67778e-06	mRNA
LOC100505806	168.586	32.4037	2.37926	6.6e-08	2.76195e-06	mRNA
MNX1	68.7801	9.4607	2.86197	6.8e-08	2.83742e-06	mRNA
TMPRSS9	16.6086	0.0969853	7.41995	7.21927e-08	3.00673e-06	mRNA
DDT	1581.16	337.375	2.22856	8.33841e-08	3.443e-06	mRNA
GRPR	10.9573	0.0901025	6.9261	8.44231e-08	3.47093e-06	mRNA
EEF1A1	211.49	43.208	2.29122	8.59069e-08	3.51687e-06	mRNA
CHID1	1401.74	316.985	2.14473	9.39264e-08	3.837e-06	mRNA
VIL1	59.2248	7.8344	2.91831	9.88714e-08	4.03043e-06	mRNA
PRSS16	151.315	28.9231	2.38726	1.01577e-07	4.132e-06	mRNA
PRLR	66.4291	2.50498	4.72895	1.10538e-07	4.46807e-06	mRNA
EEF2	25636.4	5866.61	2.12759	1.21785e-07	4.89178e-06	mRNA
ALDH1L2	171.15	33.7896	2.34061	1.24354e-07	4.98454e-06	mRNA
ADORA1	103.518	18.3145	2.49883	1.26e-07	5.04152e-06	mRNA
SLC2A11	136.82	25.3239	2.43371	1.30907e-07	5.21456e-06	mRNA
ST6GALNAC4	545.979	118.137	2.20839	1.34535e-07	5.348e-06	mRNA
LRIG1	341.167	72.2169	2.24007	1.43819e-07	5.68175e-06	mRNA
ONECUT1	15.5913	0.559841	4.79958	1.49142e-07	5.86787e-06	mRNA
PON3	104.839	12.9986	3.01175	1.49459e-07	5.86832e-06	mRNA
LMO3	311.537	14.7139	4.40415	1.50577e-07	5.90015e-06	mRNA
RAB39B	29.5795	2.78304	3.40986	1.63536e-07	6.34322e-06	mRNA
EMID1	169.667	33.7671	2.32901	1.78173e-07	6.82874e-06	mRNA
RPL29	7023.75	1633.59	2.10419	1.93882e-07	7.386e-06	mRNA
DNAJC4	1263.26	286.536	2.14036	2.16076e-07	8.1506e-06	mRNA
REG3G	774.279	4.92389	7.29691	2.16617e-07	8.155e-06	mRNA
MUC15	14.1723	0.507877	4.80245	2.21496e-07	8.32237e-06	mRNA
PITPNA-AS1	94.2224	16.4952	2.51402	2.27665e-07	8.53742e-06	ncRNA
TMED4	207.074	41.6906	2.31235	2.29471e-07	8.57169e-06	mRNA
ACACB	148.534	28.3623	2.38875	2.33e-07	8.67113e-06	mRNA
GATS	181.805	36.7078	2.30823	2.4185e-07	8.98165e-06	mRNA
SLC25A45	212.549	26.2843	3.01552	2.42665e-07	8.99453e-06	mRNA
GKAP1	65.2065	10.3588	2.65415	2.44e-07	9.02508e-06	mRNA
MAATS1	49.9058	7.0944	2.81446	2.45919e-07	9.08009e-06	mRNA
LCMT1	691.467	155.989	2.14822	2.53e-07	9.28746e-06	mRNA
AKAP7	69.0375	11.3667	2.60257	2.663e-07	9.68507e-06	mRNA
PELI2	119.482	23.0997	2.37085	2.74357e-07	9.939e-06	mRNA
FAM171A1	245.424	50.8994	2.26956	2.75459e-07	9.96009e-06	mRNA
FAM13A	189.497	37.9188	2.32119	2.99e-07	1.07691e-05	mRNA
PPP1R1A	85.9907	13.4502	2.67655	3.07586e-07	1.10593e-05	mRNA
SLC5A9	27.8044	2.89712	3.26262	3.17e-07	1.13146e-05	mRNA
PIGQ	723.744	170.698	2.08404	3.26489e-07	1.16085e-05	mRNA
GLTSCR2	4024.34	971.137	2.05101	3.31114e-07	1.17295e-05	mRNA
TSPAN33	209.773	39.0679	2.42477	3.34244e-07	1.18186e-05	mRNA
MATN4	21.3454	1.6272	3.71346	3.5e-07	1.23306e-05	mRNA
SAT2	709.881	161.6	2.13515	3.59105e-07	1.26279e-05	mRNA
TMEM56	84.8634	14.7008	2.52924	3.61534e-07	1.269e-05	mRNA
DLK1	171.153	11.5089	3.89446	3.64596e-07	1.27742e-05	mRNA
WBSCR17	66.1856	11.6097	2.51118	3.70828e-07	1.29688e-05	mRNA
SDK1	88.7083	16.7642	2.40368	3.85425e-07	1.34304e-05	mRNA
CHDH	274.971	57.944	2.24655	4.13696e-07	1.43375e-05	mRNA
RPL7A	1213.47	282.42	2.10322	4.31e-07	1.491e-05	mRNA
ADHFE1	51.2695	7.51446	2.77036	4.62199e-07	1.59036e-05	mRNA
KLKB1	44.4676	4.01305	3.46999	4.68e-07	1.60441e-05	mRNA
TMED3	2384.44	578.861	2.04236	4.9829e-07	1.69932e-05	mRNA
HABP2	130.752	7.93657	4.04218	5.09307e-07	1.72593e-05	mRNA
GC	173.978	27.8197	2.64473	5.10375e-07	1.72593e-05	mRNA
NPY	20.3185	1.4809	3.77824	5.10587e-07	1.72593e-05	mRNA
BCAT2	490.858	113.754	2.10939	5.21353e-07	1.75614e-05	mRNA
TMEM220	71.7745	12.4624	2.52589	5.44814e-07	1.82237e-05	mRNA
NRG2	18.5851	1.39487	3.73595	5.45814e-07	1.82254e-05	mRNA
PEX7	78.9014	14.0228	2.49228	5.49906e-07	1.83302e-05	mRNA
G6PC2	52.1734	7.21025	2.85519	5.65e-07	1.8767e-05	mRNA
SNHG8	820.016	190.341	2.10706	5.70581e-07	1.89208e-05	ncRNA
CNTD1	32.1611	2.01782	3.99444	5.71721e-07	1.89259e-05	mRNA
SFTPD	37.2161	5.0008	2.8957	5.79932e-07	1.90844e-05	mRNA
FGFR2	61.7238	10.3124	2.58144	5.80485e-07	1.90844e-05	mRNA
ETV2	80.9545	15.5509	2.38012	5.79939e-07	1.90844e-05	mRNA
KCTD16	16.5182	0.82839	4.3176	6.02793e-07	1.97502e-05	mRNA
FTCD	26.963	2.52301	3.41777	6.1512e-07	2.01198e-05	mRNA
FAM46C	202.705	22.0027	3.20363	6.38562e-07	2.0851e-05	mRNA
RPL32	8788.31	2210.34	1.99132	6.47074e-07	2.10573e-05	mRNA
SLC22A23	127.379	26.9564	2.24043	6.46e-07	2.10573e-05	mRNA
SLC16A11	25.0396	2.43668	3.36122	6.4946e-07	2.10992e-05	mRNA
SNHG9	595.609	149.365	1.99552	6.68527e-07	2.16819e-05	ncRNA
CIRBP	3731.13	931.655	2.00175	7.12627e-07	2.29957e-05	mRNA
MYLK2	46.0597	1.86823	4.62376	7.2495e-07	2.33541e-05	mRNA
ADCY1	63.4447	7.30741	3.11807	7.28773e-07	2.34379e-05	mRNA
ATP13A2	718.063	170.305	2.07599	7.53178e-07	2.41017e-05	mRNA
ATAD3C	61.5006	10.6133	2.53473	7.72478e-07	2.46782e-05	mRNA
COMTD1	895.079	216.566	2.04721	7.79727e-07	2.48684e-05	mRNA
CLPSL1	1435.5	9.98404	7.16772	8.00499e-07	2.54043e-05	mRNA
PFKFB4	76.5902	14.2297	2.42825	8.18875e-07	2.58592e-05	mRNA
LOC645249	61.1366	10.7744	2.50443	8.28736e-07	2.60848e-05	mRNA
CLDND2	58.3714	9.31598	2.64748	9.40689e-07	2.93679e-05	mRNA
VAV3	73.3298	14.1069	2.378	9.83359e-07	3.06502e-05	mRNA
C16orf5	274.737	65.9827	2.05789	1.02892e-06	3.19665e-05	mRNA
PEBP1	3148.8	785.107	2.00384	1.037e-06	3.21639e-05	mRNA
PIWIL2	37.2718	1.71211	4.44424	1.03927e-06	3.21838e-05	mRNA
TPT1	30839.2	7772.92	1.98824	1.04371e-06	3.22694e-05	mRNA
PDX1	72.5898	12.8388	2.49925	1.06832e-06	3.29241e-05	mRNA
C8orf47	63.3156	10.3695	2.61021	1.10061e-06	3.38648e-05	mRNA
C1orf194	12.4281	0.482356	4.68736	1.26651e-06	3.87212e-05	mRNA
HERPUD1	1013.42	249.011	2.02495	1.27606e-06	3.89512e-05	mRNA
YIPF2	408.793	99.0999	2.04442	1.29031e-06	3.92614e-05	mRNA
MESP1	70.6921	13.9586	2.3404	1.33787e-06	4.05799e-05	mRNA
SLC39A8	231.434	30.861	2.90674	1.35106e-06	4.09154e-05	mRNA
TMEM198	82.1005	15.934	2.36528	1.37263e-06	4.1503e-05	mRNA
MACROD1	456.942	115.481	1.98435	1.37622e-06	4.15464e-05	mRNA
RPL18	12777.1	3342.23	1.93467	1.37992e-06	4.15927e-05	mRNA
TMPRSS2	205.211	46.6244	2.13795	1.38757e-06	4.1733e-05	mRNA
MEP1A	17.8727	0.312148	5.83938	1.40906e-06	4.226e-05	mRNA
ASTN2	64.3096	11.6348	2.46659	1.41087e-06	4.226e-05	mRNA
SLC37A4	481.98	123.855	1.96032	1.43252e-06	4.27752e-05	mRNA
FGF12	32.0882	3.97698	3.0123	1.48754e-06	4.42803e-05	mRNA
RPL35	16177.6	4294.2	1.91354	1.51256e-06	4.49552e-05	mRNA
HDLBP	7436.52	1896.11	1.97158	1.58693e-06	4.68971e-05	mRNA
CTTNBP2	35.5513	4.54759	2.96673	1.58766e-06	4.68971e-05	mRNA
GNG7	89.8893	18.3647	2.29122	1.64838e-06	4.86159e-05	mRNA
PDK2	470.285	122.276	1.94339	1.6793e-06	4.94519e-05	mRNA
FAM47E	32.5902	4.17314	2.96523	1.72386e-06	5.06087e-05	mRNA
PABPC4	1859.21	352.101	2.40063	1.72729e-06	5.0632e-05	mRNA
ECE2	320.335	73.3523	2.12667	1.74644e-06	5.09785e-05	mRNA
KCNJ11	51.5345	9.39968	2.45485	1.78613e-06	5.19602e-05	mRNA
PLCB1	79.6772	16.0337	2.31306	1.82553e-06	5.29459e-05	mRNA
PEG10	102.327	22.0871	2.21192	1.88449e-06	5.44094e-05	mRNA
MAST3	272.717	65.7387	2.05259	2.00022e-06	5.74914e-05	mRNA
COBLL1	138.723	30.7646	2.17287	2.08309e-06	5.96946e-05	mRNA
CEBPA-AS1	37.0274	5.20547	2.83049	2.20828e-06	6.2908e-05	ncRNA
RPS12	11810.6	3164.7	1.89994	2.21451e-06	6.29905e-05	mRNA
VPS51	1787.19	479.374	1.89847	2.24873e-06	6.38692e-05	mRNA
CSDC2	158.244	35.3788	2.1612	2.2874e-06	6.48716e-05	mRNA
MYCL1	75.6509	14.1789	2.41561	2.334e-06	6.59974e-05	mRNA
DANCR	357.765	90.0492	1.99023	2.33967e-06	6.60613e-05	ncRNA
GSTA4	158.912	28.8232	2.46292	2.36076e-06	6.64612e-05	mRNA
GGACT	109.596	17.3712	2.65743	2.47137e-06	6.94734e-05	mRNA
PNPLA4	127.955	27.9689	2.19373	2.63291e-06	7.39062e-05	mRNA
RPS6	7724.2	2083.55	1.89035	2.70194e-06	7.5579e-05	mRNA
DIRAS1	36.3685	4.28083	3.08673	2.70431e-06	7.5579e-05	mRNA
C22orf32	904.931	232.915	1.95801	2.7361e-06	7.62456e-05	mRNA
CHN2	98.2427	21.2887	2.20626	2.85425e-06	7.93075e-05	mRNA
NPM2	46.0683	7.46843	2.6249	2.95286e-06	8.1929e-05	mRNA
ANGPTL1	43.0882	7.23811	2.57361	3.01158e-06	8.34378e-05	mRNA
ANKRD5	47.3147	8.01763	2.56104	3.11015e-06	8.60444e-05	mRNA
MCOLN3	46.9763	2.68632	4.12823	3.25432e-06	8.97744e-05	mRNA
SYTL1	758.288	196.562	1.94776	3.37707e-06	9.28936e-05	mRNA
FLJ44635	1806.87	480.345	1.91135	3.42137e-06	9.38432e-05	mRNA
RPL11	9021.65	2523.55	1.83794	3.485e-06	9.53167e-05	mRNA
LARP1B	249.46	61.1695	2.02792	3.48227e-06	9.53167e-05	mRNA
KIAA1549	94.4969	20.6337	2.19527	3.49256e-06	9.53871e-05	mRNA
RPL3	99.3405	22.5428	2.13972	3.59995e-06	9.77638e-05	mRNA
KIF26A	84.2684	13.4552	2.64682	3.63577e-06	9.85973e-05	mRNA
MZT2B	3451.19	934.141	1.88538	3.74149e-06	0.000100753	mRNA
CEACAM16	17.9678	0.114639	7.29217	4.00651e-06	0.000107287	mRNA
FAM189A1	22.903	2.61486	3.13073	4.164e-06	0.000111194	mRNA
PRADC1	209.893	51.9072	2.01565	4.28936e-06	0.000114224	mRNA
ADPRHL1	59.9258	10.8661	2.46335	4.48475e-06	0.000119097	mRNA
LONRF2	34.127	5.37965	2.66533	4.57636e-06	0.000121277	mRNA
SERPINA3	1981.7	487.955	2.02192	4.57946e-06	0.000121277	mRNA
SEC61B	799.2	212.897	1.9084	4.60783e-06	0.000121692	mRNA
DYM	165.588	40.87	2.01848	4.63962e-06	0.000122196	mRNA
PLA2G12A	355.927	78.7344	2.17652	4.63817e-06	0.000122196	mRNA
ANKRD53	35.6532	3.58247	3.315	4.67066e-06	0.000122845	mRNA
APOH	27.6695	3.93514	2.81381	4.78456e-06	0.000125668	mRNA
RPS14	15513.5	4406.64	1.81578	4.813e-06	0.000126243	mRNA
NOMO1	447.182	126.769	1.81867	4.83017e-06	0.00012652	mRNA
PACRG	24.9002	3.11705	2.9979	4.97044e-06	0.00012984	mRNA
SND1	1996.14	554.51	1.84793	5.0088e-06	0.000130664	mRNA
TPD52L1	172.975	43.7488	1.98325	5.01874e-06	0.000130746	mRNA
IQGAP2	365.743	93.0332	1.97501	5.03019e-06	0.000130867	mRNA
AMT	254.809	65.0155	1.97056	5.0634e-06	0.000131375	mRNA
MYO5C	188.013	43.2657	2.11953	5.203e-06	0.000134634	mRNA
FAM69B	96.0337	22.2848	2.10748	5.4414e-06	0.000140047	mRNA
GRB10	427.978	123.818	1.78932	5.4535e-06	0.00014017	mRNA
LOC100289495	22.7253	2.39039	3.24898	5.47785e-06	0.000140608	mRNA
RNASE1	50040.1	2013.96	4.63498	5.55647e-06	0.000142056	mRNA
C10orf32-AS3MT,AS3MT	69.9477	12.8579	2.44362	5.68512e-06	0.000145152	mRNA
NUDT11	24.3428	2.77771	3.13153	6.0179e-06	0.000152836	mRNA
MARVELD3	171.433	41.7687	2.03715	6.044e-06	0.000153296	mRNA
METRN	861.864	241.382	1.83614	6.16847e-06	0.00015563	mRNA
RAB11FIP4	236.929	60.8744	1.96055	6.33094e-06	0.000159311	mRNA
KLHDC7A	25.5404	3.27379	2.96375	6.37121e-06	0.000159905	mRNA
RPL36	15105.5	4357.2	1.7936	7.10409e-06	0.000176225	mRNA
SCARNA22	56.283	7.06734	2.99346	7.18871e-06	0.000177865	ncRNA
LRMP	84.2876	18.5027	2.18758	7.18537e-06	0.000177865	mRNA
ACADS	291.15	78.8834	1.88397	7.26508e-06	0.000179292	mRNA
MTUS2	64.3901	3.35352	4.26309	7.34505e-06	0.000180801	mRNA
HDAC11	351.69	94.6215	1.89407	7.35919e-06	0.000180917	mRNA
TRHDE	31.6666	0.920571	5.10429	7.49028e-06	0.00018367	mRNA
RPS2	10092.3	2975.81	1.7619	7.81011e-06	0.000190781	mRNA
ANXA9	110.638	24.8831	2.15261	8.36541e-06	0.000203569	mRNA
EPN3	175.612	43.5159	2.01277	8.50537e-06	0.000206452	mRNA
UGT2A3	13.6618	0.778408	4.13347	8.521e-06	0.000206568	mRNA
SRPRB	530.456	149.59	1.82622	8.83936e-06	0.000213748	mRNA
TIFA	64.7791	13.3267	2.2812	8.89964e-06	0.000214935	mRNA
RNMTL1	174.122	46.586	1.90213	9.01972e-06	0.000217288	mRNA
ARHGAP24	62.1018	13.406	2.21176	9.7339e-06	0.000233322	mRNA
GPR155	208.167	53.7577	1.9532	9.8234e-06	0.000235174	mRNA
BEX5	266.629	32.915	3.01802	1.01837e-05	0.000242588	mRNA
FLT3	16.9005	1.34644	3.64984	1.01824e-05	0.000242588	mRNA
LDLRAP1	317.665	87.9393	1.85292	1.04241e-05	0.000247702	mRNA
RPS9	9461.28	2822.79	1.74492	1.06437e-05	0.000252295	mRNA
SCARNA2	27.7216	4.20782	2.71986	1.07009e-05	0.000253339	ncRNA
ENTPD3	34.2608	5.7924	2.56433	1.09513e-05	0.000258946	mRNA
STARD10	1509.57	439.698	1.77955	1.09751e-05	0.000259191	mRNA
GDPD5	242.075	65.5123	1.88561	1.11293e-05	0.000262508	mRNA
PHYHIPL	30.2411	4.59273	2.71909	1.12911e-05	0.000266	mRNA
TCEAL2	39.7337	6.71268	2.5654	1.13813e-05	0.000267467	mRNA
SH3YL1	364.449	95.7451	1.92845	1.16078e-05	0.000272456	mRNA
RPL6	167.802	44.7552	1.90664	1.19388e-05	0.000279203	mRNA
CLCNKA	13.0579	0.805776	4.0184	1.23947e-05	0.000288974	mRNA
ZNF503	479.544	132.837	1.852	1.24018e-05	0.000288974	mRNA
ORMDL3	647.236	187.198	1.78973	1.25369e-05	0.000291769	mRNA
HNF1A-AS1	72.2946	10.9889	2.71785	1.26617e-05	0.000294315	ncRNA
SDCBP2-AS1	18.8686	1.89784	3.31356	1.2697e-05	0.000294779	ncRNA
SRPR	354.458	96.9536	1.87025	1.27885e-05	0.000296187	mRNA
RPL26	7375.43	2215.78	1.73491	1.28071e-05	0.000296261	mRNA
SLC25A34	77.2298	10.4954	2.8794	1.32535e-05	0.000305117	mRNA
LY6G5C	42.869	8.4433	2.34406	1.3315e-05	0.000306165	mRNA
LOC100506548	275.24	76.2702	1.8515	1.34131e-05	0.000307683	mRNA
KIAA2022	14.6623	1.17619	3.63992	1.36934e-05	0.00031225	mRNA
MAOA	289.722	81.0803	1.83725	1.36774e-05	0.00031225	mRNA
FGFR1	870.763	249.601	1.80265	1.39219e-05	0.000315957	mRNA
SLC25A22	133.36	35.047	1.92797	1.42668e-05	0.000322641	mRNA
RPL13A	4328.8	1306.95	1.72777	1.43666e-05	0.000324515	mRNA
EEF1B2	364.529	101.54	1.84399	1.44765e-05	0.00032623	mRNA
NPTX2	59.0222	13.2955	2.15032	1.47267e-05	0.000330318	mRNA
GTF3A	1286.34	372.582	1.78765	1.47173e-05	0.000330318	mRNA
ABCA3	159.303	44.7076	1.83318	1.51078e-05	0.000338472	mRNA
LOC100271702	10.8704	0.540615	4.32966	1.54194e-05	0.000344648	mRNA
LDHD	103.976	23.632	2.13743	1.5473e-05	0.000345396	mRNA
SYT9	11.4688	0.573093	4.3228	1.55765e-05	0.000346948	mRNA
SFXN2	80.968	18.9993	2.09141	1.58555e-05	0.000351531	mRNA
CECR5-AS1	23.8349	3.16038	2.91491	1.59736e-05	0.000353742	ncRNA
C15orf38	128.391	33.5583	1.9358	1.6021e-05	0.000354382	mRNA
FAM134B	439.98	97.9179	2.16779	1.66686e-05	0.000367015	mRNA
PHF17	237.894	69.5029	1.77517	1.68301e-05	0.000369723	mRNA
EDF1	4015.27	1217.08	1.72207	1.69652e-05	0.000372265	mRNA
SSFA2	229.605	58.1927	1.98024	1.71057e-05	0.000374918	mRNA
ITIH4	115.81	19.199	2.59265	1.72808e-05	0.000377894	mRNA
SPCS1	1092.92	310.436	1.81582	1.74769e-05	0.000381748	mRNA
SHC2	749.187	214.001	1.80771	1.76264e-05	0.00038414	mRNA
NAT8L	32.1432	5.61958	2.51598	1.76988e-05	0.000385279	mRNA
LDHB	1565.44	466.485	1.74667	1.7879e-05	0.000388762	mRNA
CCKBR	113.58	4.24174	4.7429	1.80089e-05	0.000391144	mRNA
ZNF395	401.747	118.382	1.76284	1.80568e-05	0.000391298	mRNA
SCD5	157.366	43.1751	1.86585	1.82183e-05	0.000393466	mRNA
RAP1GAP2	171.512	48.486	1.82267	1.8443e-05	0.000397872	mRNA
CXXC4	49.4115	5.638	3.13159	1.85304e-05	0.000399309	mRNA
LINC00339	355.979	10.6658	5.06073	1.87569e-05	0.000403736	ncRNA
NPY1R	16.613	1.59139	3.38395	1.90571e-05	0.000408823	mRNA
MAP7	163.734	43.4366	1.91437	1.90962e-05	0.000409203	mRNA
CHRNB1	93.1761	23.2827	2.0007	1.91658e-05	0.000409781	mRNA
CNTFR	19.0143	1.4257	3.73733	1.92128e-05	0.000410329	mRNA
DPT	488.322	80.16	2.60688	1.92416e-05	0.000410488	mRNA
RPL13	7671.4	2333.36	1.71708	1.93567e-05	0.000412485	mRNA
EEF1G	13601.7	4265.93	1.67285	2.01783e-05	0.000428565	mRNA
TSPAN7	90.9461	13.9306	2.70675	2.02765e-05	0.000430176	mRNA
ENPP1	189.262	40.1346	2.23746	2.03833e-05	0.000431964	mRNA
ANGEL1	92.1121	23.3961	1.97712	2.09573e-05	0.000442663	mRNA
PARM1	267.725	71.6816	1.90108	2.1597e-05	0.00045368	mRNA
DPM3	836.853	247.598	1.75697	2.19791e-05	0.000461201	mRNA
FLJ36777	14.1021	0.89911	3.97127	2.28003e-05	0.000476349	mRNA
UBA52	14053.5	4465.31	1.6541	2.46474e-05	0.00050885	mRNA
ZNF33B	143.281	39.0736	1.87458	2.49414e-05	0.000514009	mRNA
CEP164	315.163	92.5845	1.76726	2.49508e-05	0.000514009	mRNA
MAT2A	445.623	135.753	1.71484	2.51584e-05	0.000517175	mRNA
OLFM1	68.2573	16.358	2.06099	2.53155e-05	0.000519292	mRNA
ANO5	22.1479	2.81981	2.9735	2.58133e-05	0.000528938	mRNA
SERP1	1952.47	592.533	1.72033	2.59944e-05	0.000532082	mRNA
FUNDC2	505.993	149.891	1.7552	2.64234e-05	0.000537425	mRNA
TMED10	1823	553.375	1.71999	2.71826e-05	0.000552231	mRNA
TCIRG1	1690.57	522.992	1.69264	2.72089e-05	0.000552231	mRNA
C14orf105	79.0983	19.0537	2.05357	2.73066e-05	0.000553629	mRNA
LOC100129250	91.212	22.4295	2.02382	2.75265e-05	0.000556324	mRNA
PHLPP1	100.681	26.4139	1.93042	2.792e-05	0.000563685	mRNA
INPP5J	52.5257	11.3737	2.20732	2.80155e-05	0.000565019	mRNA
TMEM99	93.8694	24.0462	1.96485	2.83563e-05	0.000570694	mRNA
ALDH6A1	101.851	25.5426	1.99548	2.84034e-05	0.000571043	mRNA
FBXO25	154.178	41.9421	1.87812	2.8447e-05	0.000571321	mRNA
GYLTL1B	87.606	20.3753	2.10421	2.89385e-05	0.000580584	mRNA
SPSB4	117.012	8.53015	3.77794	2.90746e-05	0.000582706	mRNA
SNTB1	75.6836	18.4107	2.03944	2.91766e-05	0.000583532	mRNA
PDZK1	11.0745	0.6635	4.061	2.92937e-05	0.000584655	mRNA
FMO5	52.6748	11.1687	2.23765	2.92855e-05	0.000584655	mRNA
CELF5	14.405	1.29595	3.47449	2.95444e-05	0.000588437	mRNA
TMEM163	107.065	29.5254	1.85846	2.9719e-05	0.000591299	mRNA
FRAS1	45.1368	9.42515	2.25972	3.00054e-05	0.000596381	mRNA
LOC283070	216.075	63.3826	1.76937	3.02052e-05	0.00059973	mRNA
ZNF524	388.125	113.565	1.77301	3.04665e-05	0.000603671	mRNA
REEP6	252.136	69.4494	1.86017	3.1079e-05	0.000612018	mRNA
STOX2	26.3564	4.32105	2.6087	3.15847e-05	0.000620068	mRNA
C1orf126	93.8318	17.2099	2.44684	3.16326e-05	0.000620373	mRNA
LENG9	66.9868	16.2797	2.0408	3.20288e-05	0.000626225	mRNA
RPL22	852.264	263.402	1.69404	3.28441e-05	0.000640861	mRNA
NUDT9	196.279	55.4226	1.82436	3.35098e-05	0.000651862	mRNA
REG1B	1605.86	12.8776	6.96233	3.44174e-05	0.000666815	mRNA
REG3A	1777.77	155.567	3.51447	3.56145e-05	0.000687925	mRNA
GFI1	28.4066	4.96081	2.51758	3.57241e-05	0.000689349	mRNA
SRM	1515.87	475.86	1.67154	3.59116e-05	0.000691577	mRNA
IDNK	58.0174	12.9895	2.15914	3.61136e-05	0.000693382	mRNA
KRTCAP2	2086.93	635.632	1.71512	3.6232e-05	0.00069496	mRNA
PLXNA2	135.354	37.3151	1.85891	3.64127e-05	0.000695646	mRNA
SLC1A4	348.463	105.105	1.72918	3.6389e-05	0.000695646	mRNA
KCNQ1	382.36	114.173	1.74371	3.67648e-05	0.000701674	mRNA
RPL35A	8692.77	2788.15	1.64051	3.6808e-05	0.0007018	mRNA
SOD3	1296.91	371.31	1.80438	3.7116e-05	0.000706271	mRNA
ZNF704	240.279	71.8852	1.74094	3.75916e-05	0.000713906	mRNA
FAM189A2	18.3812	2.28989	3.00488	3.81221e-05	0.000722025	mRNA
KIAA0922	77.7487	20.6611	1.9119	3.82183e-05	0.000722948	mRNA
RPL12	6421.01	2087.95	1.62071	4.03248e-05	0.00075683	mRNA
OS9	3497.5	1129.32	1.63087	4.03022e-05	0.00075683	mRNA
ERP29	2108.29	681.452	1.62939	4.07891e-05	0.00076405	mRNA
MST1L	24.2042	3.35543	2.85069	4.17065e-05	0.000778196	mRNA
MT1E	3513.46	624.029	2.49321	4.21176e-05	0.000784343	mRNA
APOBEC2	26.5099	1.51347	4.1306	4.25508e-05	0.000790876	mRNA
PPP1R9A	156.748	41.7916	1.90717	4.29853e-05	0.000797324	mRNA
ABHD14A	312.345	94.0366	1.73184	4.32626e-05	0.000801005	mRNA
HDDC3	165.21	47.7742	1.78999	4.33239e-05	0.000801366	mRNA
BTG2	1437.76	211.736	2.76349	4.40281e-05	0.000813609	mRNA
F8	287.182	18.3313	3.96958	4.468e-05	0.000821896	mRNA
KANK4	303.983	93.2452	1.70489	4.52987e-05	0.000829901	mRNA
CDX2	25.914	4.02761	2.68573	4.64712e-05	0.000847339	mRNA
BTD	137.628	38.8095	1.82629	4.65622e-05	0.000847752	mRNA
B9D1	97.2365	27.0874	1.84387	4.75096e-05	0.000862178	mRNA
INS	63712.1	8520.01	2.90264	4.77626e-05	0.00086595	mRNA
RGS11	96.022	26.2861	1.86906	4.86672e-05	0.000879859	mRNA
OGDHL	28.8885	5.27829	2.45235	4.92395e-05	0.000885204	mRNA
LOC100130899	30.9766	6.01053	2.36561	5.00081e-05	0.000896504	mRNA
CYP4V2	121.281	33.6984	1.84761	5.15814e-05	0.000923089	mRNA
MAFA	31.2655	5.31051	2.55765	5.15872e-05	0.000923089	mRNA
TMEM44-AS1	36.5286	7.9927	2.19227	5.20375e-05	0.000929413	ncRNA
IGFN1	63.2024	4.46	3.82486	5.19973e-05	0.000929413	mRNA
C10orf108	33.4098	6.30929	2.40472	5.22668e-05	0.000932642	mRNA
CGNL1	174.821	49.294	1.82639	5.30462e-05	0.000943044	mRNA
C10orf71	11.6718	0.0765006	7.25335	5.37452e-05	0.000953861	mRNA
CYB561	963.04	298.601	1.68938	5.3786e-05	0.000953861	mRNA
TM7SF2	301.66	89.4052	1.75449	5.48942e-05	0.000968721	mRNA
CEBPA	166.479	48.1694	1.78915	5.60111e-05	0.000986618	mRNA
PBX1	478.849	148.37	1.69037	5.65138e-05	0.000993649	mRNA
NMRK1	212.091	63.6807	1.73576	5.75168e-05	0.00101036	mRNA
LINC00263	44.6897	10.6157	2.07374	6.06095e-05	0.00105791	ncRNA
NMNAT3	28.5331	4.87635	2.54876	6.05854e-05	0.00105791	mRNA
RPL4	2732.09	898.763	1.60399	6.09352e-05	0.00106167	mRNA
PIGP	169.449	48.6293	1.80095	6.27337e-05	0.00108806	mRNA
IFRD1	258.048	78.7787	1.71176	6.3734e-05	0.00110442	mRNA
ZNF429	85.4159	24.0597	1.82788	6.4142e-05	0.00110749	mRNA
TMEM8A	923.325	299.637	1.62362	6.49778e-05	0.0011189	mRNA
KHK	70.7811	18.2966	1.95179	6.53916e-05	0.00112444	mRNA
HOOK1	133.788	37.8789	1.82049	6.58414e-05	0.00113073	mRNA
SV2B	22.5503	1.68083	3.7459	6.71414e-05	0.00114895	mRNA
BCL11A	39.0398	9.10734	2.09985	6.76449e-05	0.0011555	mRNA
NDUFC2-KCTD14,KCTD14	193.671	49.5978	1.96526	6.77423e-05	0.00115614	mRNA
UGT2B15	36.4582	3.34812	3.44482	7.01942e-05	0.00119147	mRNA
C7	979.68	281.801	1.79764	7.09828e-05	0.00120183	mRNA
CADM4	50.1828	11.1352	2.17206	7.25313e-05	0.00122652	mRNA
CCDC64B	300.122	94.2764	1.67058	7.38839e-05	0.00124545	mRNA
NAPA-AS1	25.9437	4.71413	2.46032	7.53569e-05	0.00126695	ncRNA
FGFR4	106.434	29.8178	1.83572	7.59309e-05	0.00127548	mRNA
ALG5	343.142	106.757	1.68448	8.02125e-05	0.00134388	mRNA
FSCN2	13.213	1.44021	3.1976	8.01724e-05	0.00134388	mRNA
TEF	198.728	59.1673	1.74793	8.07114e-05	0.00134988	mRNA
C11orf52,HSPB2-C11orf52	245.94	75.9421	1.69534	8.14549e-05	0.00135994	mRNA
PI16	63.3802	5.33744	3.56981	8.22642e-05	0.00136633	mRNA
SLC9A7P1	15.8907	2.00294	2.98799	8.38636e-05	0.00138809	mRNA
GPT	31.6335	6.40687	2.30376	8.50701e-05	0.00140443	mRNA
FAM117A	66.2494	16.724	1.98598	8.53631e-05	0.00140805	mRNA
PLEKHB1	151.796	43.5395	1.80174	8.63155e-05	0.00142132	mRNA
C2orf72	60.0316	11.0381	2.44323	8.70218e-05	0.00143172	mRNA
TTC18	18.8564	2.59862	2.85924	8.75178e-05	0.00143846	mRNA
FLJ37035	14.3433	1.59153	3.17189	9.0006e-05	0.00147281	mRNA
SKIDA1	15.294	1.82054	3.07052	9.13137e-05	0.00148957	mRNA
LHB	86.5363	12.3462	2.80924	9.38971e-05	0.00152652	mRNA
EPB41L4A-AS1	303.58	97.6598	1.63624	9.78407e-05	0.00158393	ncRNA
CLCNKB	11.786	0.934217	3.65718	9.92618e-05	0.00160423	mRNA
CYP39A1	18.0528	2.15753	3.06477	9.97493e-05	0.00161075	mRNA
ADAM32	11.8334	1.05832	3.48301	0.00010086	0.00162595	mRNA
NOSTRIN	125.865	36.8505	1.77212	0.000101026	0.00162726	mRNA
FGGY	117.579	35.7379	1.7181	0.000103795	0.00166906	mRNA
ADM2	207.651	59.0512	1.81412	0.000104252	0.00167362	mRNA
CELP	42.7833	0.290375	7.20299	0.00010495	0.001682	mRNA
KCNN2	12.1701	1.136	3.4213	0.000105901	0.00169442	mRNA
LRRC2	17.9421	2.42681	2.88622	0.000110634	0.00176134	mRNA
GADD45G	138.127	34.6427	1.99537	0.000110936	0.00176467	mRNA
CNKSR3	35.4714	5.1947	2.77154	0.000112649	0.00178763	mRNA
ASCL5	12.976	1.20927	3.42364	0.000114761	0.001818	mRNA
KIAA1244	160.216	47.86	1.74313	0.000117473	0.00185636	mRNA
HMGCS2	160.413	3.7895	5.40364	0.000117679	0.00185809	mRNA
SLC27A5	136.958	41.2238	1.73218	0.00011973	0.00188427	mRNA
DGCR6	56.432	14.9667	1.91476	0.000120507	0.0018934	mRNA
GSG1	16.9935	0.670182	4.66429	0.000121888	0.00190419	mRNA
FAM159B	37.8678	4.24298	3.15782	0.000121808	0.00190419	mRNA
RET	41.8272	3.89741	3.42385	0.000124303	0.0019372	mRNA
PHYH	214.535	66.428	1.69135	0.000124475	0.0019381	mRNA
NUAK2	50.8392	14.4065	1.81922	0.000126372	0.00196464	mRNA
PRDM16	36.6604	8.18821	2.1626	0.000126658	0.0019675	mRNA
ALDH1L1	154.768	31.0224	2.31873	0.000129505	0.00200524	mRNA
FAM162A	546.706	118.406	2.20702	0.000130539	0.00201799	mRNA
FAM149A	77.1779	17.1288	2.17176	0.000131641	0.00203339	mRNA
KLF11	149.266	48.6997	1.6159	0.000134813	0.00207738	mRNA
C17orf61	302.962	98.5681	1.61995	0.000140849	0.00215999	mRNA
ACTR3C	37.8703	8.6148	2.13618	0.000141427	0.0021638	mRNA
P4HA2	465.559	150.709	1.6272	0.000141436	0.0021638	mRNA
SGSM1	11.9005	1.00188	3.57025	0.000149974	0.00227949	mRNA
PCMTD1	239.487	76.0728	1.65449	0.000149882	0.00227949	mRNA
NMUR1	38.0405	3.0943	3.61985	0.000151586	0.00230075	mRNA
CCNG1	319.99	105.354	1.60278	0.000152431	0.00231175	mRNA
LHFPL3-AS2	20.6071	3.08152	2.74143	0.00015318	0.0023207	ncRNA
SGK2	50.626	12.3358	2.03703	0.00015662	0.00236592	mRNA
HGD	81.3664	23.3386	1.80171	0.000157126	0.00236799	mRNA
GFRA3	34.8101	6.69122	2.37916	0.000158102	0.00237896	mRNA
UGT2B7	44.907	4.46215	3.33113	0.000162865	0.00244489	mRNA
SORBS2	559.677	181.899	1.62146	0.000163644	0.00245274	mRNA
TMEM221	17.4973	2.75053	2.66935	0.000167782	0.00250694	mRNA
APPL1	250.939	82.3585	1.60735	0.000168597	0.00251716	mRNA
C1orf127	21.3815	3.88746	2.45947	0.000172301	0.00256051	mRNA
LOC100130093	41.1106	10.029	2.03533	0.000177731	0.00263509	mRNA
PKNOX2	50.1237	13.0114	1.94571	0.000183499	0.00270806	mRNA
CYP46A1	22.566	4.31721	2.38598	0.000195225	0.00284875	mRNA
ALG14	70.0419	19.9879	1.80909	0.000195382	0.00284875	mRNA
CYB5D1	66.6535	18.2958	1.86516	0.000194846	0.00284875	mRNA
TMEM25	118.472	37.9126	1.6438	0.000196705	0.00286551	mRNA
TBC1D30	63.6599	18.244	1.80297	0.000201987	0.00292912	mRNA
MPP7	37.1215	8.99281	2.04541	0.000204072	0.00295489	mRNA
HSPB9	27.3729	5.23262	2.38714	0.000205467	0.00297285	mRNA
AGA	138.449	44.8195	1.62716	0.000206914	0.00298928	mRNA
DNAJC27-AS1	20.4331	3.64954	2.48512	0.000209336	0.0030115	ncRNA
HES6	119.978	27.1628	2.14306	0.00021418	0.00306656	mRNA
VIP	15.3586	2.11504	2.86029	0.000215506	0.00307636	mRNA
MCCC1	96.8375	30.2922	1.67662	0.00021709	0.00309546	mRNA
KCNJ8	180.038	59.0245	1.60891	0.00022141	0.00315362	mRNA
PRKAR2B	54.0638	14.1313	1.93577	0.000223815	0.00318078	mRNA
MRO	18.4794	1.96615	3.23247	0.00023561	0.00332626	mRNA
LOC100505761	86.1651	26.2118	1.71689	0.000238329	0.00334958	mRNA
RAB3IP	135.084	43.3348	1.64025	0.000239331	0.00335414	mRNA
STC2	194.194	42.7373	2.18393	0.000239836	0.00335876	mRNA
CPA4	17.5569	2.56121	2.77714	0.000244289	0.00341365	mRNA
LOC100289137	47.0691	11.5806	2.02307	0.000246789	0.00344607	mRNA
C9orf24	22.1617	4.03405	2.45777	0.000252844	0.00352039	mRNA
RASL10B	40.5151	10.0489	2.01142	0.000259396	0.00359856	mRNA
SLC25A15	53.6674	14.8808	1.85059	0.000267656	0.00369978	mRNA
LRRC26	23.4703	2.40644	3.28586	0.000271457	0.00373886	mRNA
FAM83F	62.8605	17.8791	1.81388	0.000271443	0.00373886	mRNA
VWA5B2	37.5454	9.16968	2.03369	0.000276714	0.00379765	mRNA
RPL9	93.1002	29.6295	1.65175	0.000281864	0.00385455	mRNA
ADSSL1	54.9883	15.7301	1.8056	0.00028414	0.00388015	mRNA
KCNK10	13.5777	1.76094	2.94682	0.000291522	0.0039753	mRNA
CADPS	68.4106	21.7817	1.65111	0.000293448	0.00399852	mRNA
PROSAPIP1	160.246	52.1682	1.61904	0.000298662	0.00403825	mRNA
ADAMTS17	14.918	1.94278	2.94086	0.000301099	0.00406261	mRNA
SETBP1	72.8775	22.4902	1.69618	0.000303618	0.00409078	mRNA
SNTA1	137.065	44.6053	1.61958	0.000305494	0.00410173	mRNA
C19orf73	32.6788	7.80534	2.06582	0.000317587	0.00423062	mRNA
LTF	93.5253	22.5552	2.0519	0.000317737	0.00423062	mRNA
PPP1R36	79.1432	22.8068	1.795	0.000320769	0.00426507	mRNA
RDH12	12.3611	0.742764	4.05676	0.000329009	0.00434896	mRNA
MOCS1	94.5075	30.0613	1.65252	0.00032972	0.00435095	mRNA
FZD3	54.2945	15.0478	1.85125	0.000330962	0.00435535	mRNA
UBE4B	148.619	48.6708	1.61049	0.000331377	0.00435536	mRNA
LNX1	27.9532	6.41636	2.12319	0.000332798	0.00437054	mRNA
FAIM	62.6912	17.9996	1.8003	0.000344172	0.0045045	mRNA
GABRB3	27.1691	5.35463	2.3431	0.000345272	0.00451582	mRNA
TMED6	876.162	6.24737	7.1318	0.000347189	0.00452855	mRNA
LRRC36	29.0589	6.68505	2.11997	0.000361062	0.00468088	mRNA
MYEF2	29.9191	6.57615	2.18575	0.000366818	0.00473631	mRNA
MMP24	27.9588	5.68025	2.29928	0.000368038	0.00474289	mRNA
AKR7A3	261.466	43.0066	2.60399	0.000377142	0.00483709	mRNA
TMOD1	92.0789	28.3024	1.70195	0.000380248	0.00487043	mRNA
TYRO3	86.3639	26.5087	1.70397	0.000386773	0.00494081	mRNA
LOC441461	18.1682	2.03219	3.1603	0.000389536	0.00496949	mRNA
RPL13A,RPL13AP5	66.8838	18.696	1.83892	0.000398865	0.00506831	mRNA
FOXA3	294.691	85.0575	1.79269	0.00040371	0.00511295	mRNA
ADCY5	33.646	7.9904	2.0741	0.000410515	0.0051957	mRNA
HPD	11.8837	1.49604	2.98976	0.000412019	0.00521131	mRNA
C1orf115	84.4309	24.1872	1.80352	0.000439596	0.0055165	mRNA
DNMT3B	23.8751	5.34625	2.15891	0.000440033	0.00551838	mRNA
MUM1L1	28.4773	4.55876	2.6431	0.000450775	0.00562005	mRNA
LOC729013	49.0135	14.002	1.80755	0.000470145	0.00581623	mRNA
ZMYND12	26.3118	5.70862	2.2045	0.000471209	0.00582189	mRNA
MGC72080	26.7549	5.93361	2.17282	0.000524349	0.00638396	mRNA
SPTB	21.4472	4.49009	2.25597	0.000542937	0.00657691	mRNA
KIAA1804	34.8592	8.80884	1.98452	0.00054991	0.00664878	mRNA
LOC100128511	12.004	1.61081	2.89765	0.000561597	0.00676878	mRNA
FAM92A1	43.4882	12.3205	1.81957	0.000590539	0.0070556	mRNA
DHRS4L1	9.84347	1.13855	3.11197	0.000599962	0.00713267	mRNA
KLHDC9	67.6241	21.2574	1.66957	0.00061519	0.00728664	mRNA
MARC2	55.7854	16.0475	1.79754	0.00062464	0.00737582	mRNA
BOLA3-AS1	34.9556	9.42272	1.89131	0.000632712	0.00746196	ncRNA
RPL17-C18ORF32,RPL17	13.5425	2.13201	2.66721	0.000637183	0.00750087	mRNA
AJAP1	11.5381	1.43815	3.00413	0.000646735	0.00759004	mRNA
LOC100506795	10.0392	1.0099	3.31337	0.000648915	0.00760169	mRNA
DHRS4	44.5526	11.3245	1.97606	0.000649341	0.00760205	mRNA
ZNF503-AS2	21.8926	4.65042	2.23501	0.000680121	0.00790455	ncRNA
CYP2E1	36.3452	7.48016	2.28062	0.0006923	0.00801216	mRNA
TREH	19.6165	2.87298	2.77145	0.000694835	0.00803664	mRNA
LOC100505783	29.1832	7.16752	2.02559	0.000705123	0.00812141	mRNA
BCDIN3D	20.1288	4.26653	2.23813	0.000705125	0.00812141	mRNA
PLIN4	31.2365	7.26705	2.10379	0.000728771	0.00834869	mRNA
HNF1A	40.2265	11.5879	1.79552	0.000730451	0.00836294	mRNA
SERAC1	57.5507	14.4381	1.99495	0.00073132	0.00836791	mRNA
FHIT	62.9175	19.8601	1.66359	0.000746634	0.00849756	mRNA
IAPP	233.496	6.70418	5.12219	0.00075094	0.0085415	mRNA
GHRL	71.7809	6.68612	3.42436	0.000774171	0.00877455	mRNA
PGBD5	31.9456	8.42027	1.92368	0.000800529	0.0089779	mRNA
MAGIX	71.101	23.217	1.61469	0.000816777	0.00910692	mRNA
CDNF	12.2009	1.61999	2.91293	0.000823837	0.00915905	mRNA
PDK4	220.99	22.6442	3.28677	0.000829171	0.00920236	mRNA
MTERFD3	44.4641	13.1545	1.75708	0.000854803	0.00944316	mRNA
ACVR2B-AS1	13.0584	1.46495	3.15605	0.000868559	0.00957309	ncRNA
PRRT3-AS1	28.3561	7.04486	2.00902	0.000872189	0.00959108	ncRNA
NUPR1L	13.3846	2.20768	2.59997	0.000879972	0.00966007	mRNA
PRPH	18.2446	3.80647	2.26095	0.00091295	0.00997113	mRNA
SLAIN1	17.9729	3.97904	2.17533	0.000919866	0.0100349	mRNA
ALDH5A1	64.412	20.7182	1.63643	0.000938279	0.0101895	mRNA
IGSF1	17.6433	3.10467	2.50661	0.000970463	0.0104897	mRNA
SEMA6A	72.9593	23.9243	1.60862	0.00097752	0.010544	mRNA
ZDBF2	41.756	11.5204	1.85779	0.000983419	0.0105958	mRNA
MAP6D1	16.0282	3.31323	2.2743	0.00100198	0.0107715	mRNA
SHANK2	36.5403	10.6321	1.78106	0.00102741	0.0109529	mRNA
UBE2F-SCLY,SCLY	61.5484	20.1184	1.61321	0.0010543	0.0111776	mRNA
SLC35G1	10.0821	0.943663	3.41738	0.00106427	0.0112646	mRNA
LOC100188947	10.7385	1.17906	3.18709	0.00106702	0.0112875	mRNA
CNKSR2	32.7832	8.75416	1.90491	0.00108662	0.0114263	mRNA
STK33	26.834	6.7795	1.98481	0.00108954	0.0114438	mRNA
RPL3L	68.528	0.430907	7.31317	0.00109848	0.0115062	mRNA
SLC7A2	208.902	58.5456	1.83519	0.00111385	0.0116291	mRNA
HHEX	51.6324	16.8434	1.61609	0.00111537	0.0116387	mRNA
BTNL9	27.3265	6.71258	2.02536	0.0011596	0.0120218	mRNA
SYBU	137.148	15.081	3.18493	0.00117492	0.0121412	mRNA
CDH23	44.314	13.5673	1.70763	0.00119209	0.0122749	mRNA
SCGB1D2	17.7001	0.0928662	7.57439	0.00119383	0.0122749	mRNA
FLJ23152	12.5169	0.443793	4.81785	0.0012196	0.012502	mRNA
ACOX2	46.0087	14.0193	1.71449	0.0012248	0.0125353	mRNA
PPP1R1B	520.268	153.213	1.76372	0.00123182	0.012587	mRNA
C9orf66	12.4336	1.90888	2.70345	0.0012454	0.0126987	mRNA
LOC100129722	13.2075	2.1163	2.64174	0.00127248	0.0129131	mRNA
FOXP2	44.1731	14.3529	1.62183	0.00130152	0.0131335	mRNA
SULT1A2	11.7323	1.82558	2.68406	0.00131187	0.0132081	mRNA
LINC00086	11.8587	1.75553	2.75597	0.0013193	0.0132691	ncRNA
FAM222A	22.3497	5.60799	1.9947	0.00134299	0.0134509	mRNA
PLEKHH1	56.5863	17.9307	1.65802	0.0013574	0.0135529	mRNA
PCYT1B	17.0612	3.28264	2.37779	0.0013601	0.0135656	mRNA
CCT6B	20.7745	4.95639	2.06745	0.00139055	0.0137692	mRNA
PDE8B	48.0451	15.5665	1.62594	0.0014243	0.0140023	mRNA
ACRBP	19.8474	4.75686	2.06087	0.00151933	0.0147776	mRNA
HLF	18.5628	4.41754	2.0711	0.0015733	0.0151959	mRNA
SORCS1	10.1318	1.44549	2.80926	0.00157735	0.0152186	mRNA
SEMA6D	54.6066	6.01826	3.18166	0.00172835	0.0163793	mRNA
ZNF385C	12.1762	2.13216	2.51367	0.00173341	0.0164028	mRNA
FAM90A1	14.7795	1.6389	3.17281	0.00173288	0.0164028	mRNA
TRIM45	33.6231	9.55772	1.81471	0.00174766	0.0165133	mRNA
KIAA1984	13.5344	2.26874	2.57667	0.00189301	0.0175669	mRNA
MYZAP	63.4731	20.5825	1.62473	0.00194122	0.017876	mRNA
LRRC48	16.9787	4.07276	2.05964	0.00201645	0.0184537	mRNA
SYCP2	39.7618	6.54946	2.60193	0.00202153	0.0184914	mRNA
LOC100422737	32.5835	2.39662	3.76507	0.00202573	0.0185209	mRNA
CRH	18.7609	3.74358	2.32524	0.00204041	0.0186076	mRNA
ELAC1	18.6591	4.23937	2.13795	0.00204102	0.0186076	mRNA
CACHD1	31.6242	10.251	1.62526	0.00209261	0.0189788	mRNA
GRK4	28.9966	8.77318	1.72471	0.00213759	0.0193138	mRNA
RNF212	18.2443	2.22142	3.03789	0.00216549	0.0195291	mRNA
ZC2HC1C	23.172	6.12745	1.91902	0.00217957	0.0196008	mRNA
CDH22	26.5987	5.48271	2.2784	0.00218391	0.0196306	mRNA
APOM	29.2977	9.08938	1.68853	0.00221111	0.0198194	mRNA
GPC3	78.0485	19.971	1.96647	0.0022238	0.019878	mRNA
THAP7-AS1	29.2907	8.10594	1.85339	0.00222631	0.0198907	ncRNA
PAR-SN	28.2516	8.24175	1.77731	0.00222956	0.0198996	mRNA
LOC730101	21.4801	4.84476	2.1485	0.00226239	0.0201568	mRNA
LOC100506388	85.9982	7.14769	3.58876	0.00226798	0.0201972	mRNA
PPP1R3C	50.0313	12.324	2.02136	0.00227576	0.0202289	mRNA
GRAMD1C	20.9289	4.94947	2.08015	0.0022991	0.0203798	mRNA
SVOP	16.1073	2.81004	2.51905	0.00230365	0.020399	mRNA
RBM20	10.9029	0.700864	3.95943	0.00232959	0.0205901	mRNA
ATOH8	52.8815	14.0163	1.91566	0.00237503	0.0209273	mRNA
GRIK5	16.6072	3.80745	2.12491	0.00241333	0.0212064	mRNA
ACVR1C	11.2692	1.81008	2.63826	0.00245629	0.0214953	mRNA
FREM1	17.5898	4.06236	2.11435	0.00249625	0.0217854	mRNA
MCEE	31.3673	9.44209	1.73208	0.00249738	0.0217854	mRNA
FXYD1	111.836	36.3822	1.62008	0.00254316	0.0221445	mRNA
BEND5	27.7549	7.89319	1.81406	0.00262732	0.0227536	mRNA
MAP2K6	24.8009	6.93699	1.83801	0.002629	0.0227578	mRNA
FABP4	42.4207	10.9605	1.95245	0.00269442	0.023209	mRNA
ZNF503-AS1	11.5619	1.93005	2.58266	0.00280579	0.0240067	ncRNA
SOWAHA	26.3324	7.43568	1.8243	0.00283492	0.0241806	mRNA
LOC100506963	26.8357	8.0581	1.73564	0.00286846	0.0244016	mRNA
RNF157-AS1	10.816	1.90587	2.50465	0.00288852	0.0245309	ncRNA
KSR1	23.9959	6.50882	1.88232	0.00302437	0.0253793	mRNA
PRPH2	27.5899	8.24552	1.74246	0.00312638	0.0261099	mRNA
SRCRB4D	28.4057	8.89256	1.67551	0.0032153	0.0266554	mRNA
PEBP4	131.09	1.61934	6.339	0.00324307	0.0268276	mRNA
ASB9	26.1531	6.95011	1.91187	0.0033032	0.0271729	mRNA
DAGLA	28.9968	9.27531	1.64442	0.00332895	0.0273495	mRNA
LOC100131089	35.3802	8.61115	2.03866	0.00336533	0.0275776	mRNA
PSMG3-AS1	24.1729	6.92271	1.80398	0.00360022	0.0291786	ncRNA
LOC100996307	24.8704	7.40137	1.74857	0.0038536	0.0307136	mRNA
PRKCQ	19.0138	5.53423	1.78059	0.00409228	0.0321883	mRNA
ZBTB16	229.385	16.6277	3.78611	0.00423046	0.0329646	mRNA
FAM184A	12.9736	2.6282	2.30343	0.00427235	0.0331967	mRNA
LOC729737	22.7033	6.82711	1.73355	0.00428225	0.0332468	ncRNA
CASKIN1	15.6502	3.58614	2.12568	0.00459315	0.0351209	mRNA
LOC730091	12.3796	2.83733	2.12536	0.00466485	0.035594	mRNA
GIPC2	59.279	18.3899	1.68861	0.00467211	0.0356253	mRNA
INSIG1	564.494	159.228	1.82586	0.00469528	0.0357594	mRNA
NGB	21.255	0.278128	6.25591	0.00493829	0.0372729	mRNA
NWD1	17.4393	4.45963	1.96735	0.00495148	0.0373403	mRNA
LOC389247	11.4523	2.1806	2.39285	0.00495584	0.0373452	mRNA
NSUN7	22.2804	6.24443	1.83513	0.00506318	0.0380333	mRNA
ZNF595	31.03	9.71845	1.67487	0.00520714	0.0389319	mRNA
PLCXD3	20.294	4.77057	2.08882	0.00529978	0.0395471	mRNA
AUH	33.0454	10.5612	1.64568	0.00533543	0.0397364	mRNA
KDM8	19.3062	5.77975	1.73998	0.0054543	0.0404178	mRNA
FN3K	27.3534	8.50808	1.68482	0.00577635	0.0421375	mRNA
SLC25A42	22.7163	7.04255	1.68956	0.00585809	0.0426205	mRNA
SERPINF2	82.5633	19.6268	2.07267	0.00612351	0.0441832	mRNA
EIF2AK3	32.764	9.48383	1.78857	0.00618772	0.0445627	mRNA
LOC100129794	17.465	4.64504	1.9107	0.00619776	0.0446016	mRNA
DACT2	14.2036	3.5265	2.00995	0.00621996	0.0447446	mRNA
H19	2303.62	721.523	1.67479	0.0063153	0.0452843	ncRNA
RBBP8NL	32.1385	9.73014	1.72377	0.00631063	0.0452843	mRNA
HSD17B3	19.0156	5.64808	1.75135	0.0063642	0.0454585	mRNA
MYOM1	75.0534	24.3966	1.62124	0.00647834	0.0461537	mRNA
GCOM1,MYZAP	11.9726	2.50351	2.25771	0.00649382	0.0461935	mRNA
RAB3C	10.8749	2.43427	2.15944	0.00654386	0.046459	mRNA
SLC27A2	27.5988	8.41829	1.71301	0.00657174	0.0465943	mRNA
ZNF181	22.4052	6.84083	1.71159	0.00660477	0.0467767	mRNA
LOC100128822	26.9139	8.62115	1.6424	0.0066264	0.0468902	mRNA
LRP4	14.5307	3.93372	1.88514	0.00675315	0.0474773	mRNA
RFXAP	26.5249	8.49046	1.64343	0.00704181	0.049048	mRNA
ST8SIA3	15.6437	4.09817	1.93253	0.00708335	0.0492398	mRNA
C6orf52	13.3709	3.59845	1.89365	0.00722373	0.049945	mRNA
