# Supplementary material for: Next-generation sequencing reveals novel differentially regulated mRNAs, lncRNAs, miRNAs, sdRNAs and a piRNA in pancreatic cancer
Source: Mol Cancer. 2015 Apr 25;14:94. doi: 10.1186/s12943-015-0358-5 (PMC4417536; doi:10.1186/s12943-015-0358-5)
Supplement: Additional file 3: Table S3. — Expression of all sncRNAs detected with sRNA-seq. [file 12943_2015_358_MOESM3_ESM.xls]

## Sheet: Sheet1
id	NEV Normal	NEV PDAC	log2FoldChange	pval	FDR
hsa-miR-216b	57650.3	99.5886	9.17713	1.57308e-42	1.04657e-39
hsa-miR-216a-3p	3218.9	4.05321	9.63329	1.0377e-42	1.04657e-39
hsa-miR-217	86322.3	143.076	9.23681	2.4407e-42	1.04657e-39
hsa-miR-216a-5p	35959.9	144.666	7.95752	7.77582e-35	2.38162e-32
hsa-miR-802	3702.21	1.95982	10.8835	3.80419e-31	9.06243e-29
hsa-miR-148a-5p	4252.9	178.861	4.57153	9.80443e-17	2.10207e-14
hsa-miR-135b-3p	1.18347	80.9283	-6.09554	2.29497e-12	4.4731e-10
hsa-miR-2114-5p	88.4933	0.916953	6.59258	5.68444e-11	1.01562e-08
hsa-miR-375	121790	11992.2	3.34423	4.04247e-10	6.19395e-08
hsa-miR-130b-5p	890.382	95.0708	3.22735	1.92259e-09	2.40719e-07
hsa-miR-135b-5p	948.89	9475.01	-3.31982	2e-09	2.40719e-07
hsa-miR-148a-3p	224094	25764.7	3.12064	4.7858e-09	4.88608e-07
hsa-miR-21-3p	174.625	2117.28	-3.59988	4.76407e-09	4.88608e-07
hsa-miR-130b-3p	3037.99	395.174	2.94256	8.81693e-09	8.21891e-07
hsa-miR-708-5p	309.186	3100.26	-3.32584	2.49477e-08	2.22866e-06
hsa-miR-615-3p	1.20033	97.2043	-6.33951	2.84199e-08	2.43729e-06
hsa-miR-190b	436.601	19.5234	4.48304	3.4e-08	2.60176e-06
hsa-miR-34c-5p	47.5248	475.21	-3.32181	6.87742e-08	4.75651e-06
hsa-miR-431-5p	7.03405	99.6777	-3.82484	9.90521e-08	6.24611e-06
hsa-miR-511	17.1463	242.57	-3.82243	1.32865e-07	7.91283e-06
hsa-miR-143-5p	238.686	2089.83	-3.1302	1.59129e-07	9.22085e-06
hsa-miR-222-3p	2263.66	17399.2	-2.94229	2.36859e-07	1.31358e-05
hsa-miR-23a-5p	0	17.4219	#VALUE!	3.37e-07	1.80652e-05
hsa-miR-34c-3p	2.68377	49.7069	-4.21111	4.31075e-07	2.1039e-05
hsa-miR-155-5p	392.439	3458.72	-3.1397	4.3177e-07	2.1039e-05
hsa-miR-2114-3p	44.6744	0.344312	7.01959	5.67729e-07	2.70491e-05
hsa-miR-24-2-5p	396.53	2965.29	-2.90267	8.92285e-07	4.07034e-05
hsa-sno-HBII-296B	1159.54	208.825	2.47318	1.17521e-06	5.24928e-05
hsa-miR-30c-2-3p	164.072	27.0533	2.60046	1.50151e-06	6.56989e-05
hsa-miR-34b-3p	1.01042	29.4744	-4.86644	1.58807e-06	6.80963e-05
hsa-miR-219-5p	219.712	36.3553	2.59538	1.92225e-06	8.08097e-05
hsa-miR-708-3p	24.4044	188.719	-2.95102	2.6034e-06	0.00010734
hsa-miR-223-5p	17.3799	204.814	-3.55882	2.76112e-06	0.000111695
hsa-miR-34b-5p	12.4576	96.7407	-2.95709	2.88388e-06	0.000114501
hsa_piR_017061	4818.02	951.716	2.33984	3.94515e-06	0.000144709
hsa-miR-10a-3p	101.075	643.84	-2.67127	4.04968e-06	0.000144709
hsa-miR-30a-3p	1350.36	274.995	2.29586	4.03837e-06	0.000144709
hsa-miR-196b-5p	10.0852	738.023	-6.19336	5.29906e-06	0.000183245
hsa-miR-935	0	32.3487	#VALUE!	7.5873e-06	0.000254175
hsa-miR-2355-3p	3.80639	43.177	-3.50377	8.89069e-06	0.000293256
hsa-miR-29c-3p	41297.8	8131.44	2.34448	9.2556e-06	0.000300667
hsa-miR-874	40.0187	342.503	-3.09737	1.58707e-05	0.000500395
hsa-miR-146a-5p	417.281	2156.8	-2.3698	1.79301e-05	0.000557133
hsa-miR-221-3p	2509.85	13855.5	-2.46478	1.89222e-05	0.000577373
hsa-miR-142-5p	295.997	1506.11	-2.34717	2.21678e-05	0.000642268
hsa-miR-6503-5p	0.266741	15.3548	-5.84711	2.32913e-05	0.000665821
hsa-miR-3910	5.17332	46.1568	-3.15738	2.48622e-05	0.000701375
hsa-sno-U104	7726.36	1703.01	2.1817	2.61511e-05	0.000728155
hsa-sno-HBII-85-29	35.0251	4.40672	2.99061	3.03196e-05	0.000833401
hsa-miR-3144-3p	11.067	0.360106	4.9417	4.17912e-05	0.00110618
hsa-miR-3943	0.266741	14.2271	-5.73706	4.45478e-05	0.00113703
hsa-miR-1228-5p	0	10.7158	#VALUE!	4.42407e-05	0.00113703
hsa-sno-SNORD123	356.568	76.5818	2.2191	4.6092e-05	0.0011626
hsa-miR-561-5p	52.3293	7.43727	2.81477	5.88268e-05	0.00144971
hsa-miR-10a-5p	6503.07	29380.9	-2.17569	7.86419e-05	0.00187343
hsa-miR-223-3p	663.382	7050.47	-3.40981	8.05889e-05	0.00189871
hsa-miR-6503-3p	1.5292	21.7037	-3.82709	8.21303e-05	0.00191399
hsa-sno-14q(0)	924.147	236.952	1.96352	8.71816e-05	0.00200986
hsa-miR-424-3p	32.2089	157.671	-2.29139	0.000107012	0.00244079
hsa-sno-snR38B	4266.3	1123.77	1.92465	0.000137408	0.00310108
hsa-miR-1468	46.1627	7.43336	2.63464	0.000164028	0.00362553
hsa-miR-30a-5p	52014.3	14446.5	1.84819	0.000189968	0.00402015
hsa-miR-551a	1.7489	22.8728	-3.70911	0.000191257	0.00402015
hsa-miR-27a-5p	109.789	511.602	-2.22029	0.000188552	0.00402015
hsa-miR-4772-5p	3.11279	32.0201	-3.3627	0.000200955	0.00418299
hsa-sno-U24	1424.57	383.357	1.89376	0.000227192	0.00463904
hsa-miR-221-5p	84.6165	386.056	-2.1898	0.000264738	0.00530466
hsa-miR-181b-5p	1515.29	6146.15	-2.02009	0.000271675	0.00539326
hsa-miR-141-3p	37947.9	9621.11	1.97974	0.000274858	0.00540114
hsa-let-7a-2-3p	2.13608	33.9462	-3.99021	0.000297686	0.00574989
hsa-miR-153	408.769	108.51	1.91345	0.000367448	0.00697175
hsa-miR-548b-3p	15.1862	1.08698	3.80436	0.000380708	0.0070347
hsa-miR-2116-5p	0.266741	14.7045	-5.78467	0.000409546	0.00731722
hsa-miR-23a-3p	9458.5	38172.7	-2.01286	0.000417018	0.00732859
hsa-sno-HBII-420	6.15699	57.3031	-3.21831	0.000425206	0.00741172
hsa-miR-663a	3.30056	22.3891	-2.76201	0.000440813	0.00762179
hsa-let-7i-3p	204.264	816.687	-1.99935	0.00051024	0.00861381
hsa-miR-142-3p	1256.45	4966.6	-1.98291	0.000509298	0.00861381
hsa-miR-141-5p	427.234	124.685	1.77673	0.000519778	0.00870628
hsa-sno-ACA61	65.0088	240.902	-1.88974	0.000576714	0.00951134
hsa-sno-HBII-85-26	73.0689	17.7997	2.03741	0.000637392	0.0104318
hsa-miR-455-5p	2649.32	894.82	1.56595	0.000696193	0.0113079
hsa-sno-U81	19820.3	5777.56	1.77845	0.000797942	0.0127671
hsa-miR-887	17.0161	89.6118	-2.39678	0.000902627	0.0142297
hsa-sno-U63	9978.81	3321.47	1.58704	0.000923307	0.0144494
hsa-sno-14q(I-4)	202.67	64.2886	1.6565	0.00106346	0.0162861
hsa-miR-199b-5p	2059.1	6718.57	-1.70614	0.00115045	0.0173702
hsa-miR-214-5p	484.354	1875.26	-1.95296	0.00116794	0.017511
hsa-miR-503-5p	78.6564	532.964	-2.7604	0.00121442	0.0180814
hsa-miR-769-3p	0.266741	9.42168	-5.14247	0.00129728	0.0191818
hsa-miR-27a-3p	16849	58302.3	-1.79089	0.00136465	0.0199035
hsa-miR-542-5p	6.46898	35.7519	-2.46641	0.00147436	0.0209815
hsa-miR-199a-5p	4676.45	15915.3	-1.76692	0.00148745	0.0209815
hsa-sno-U51	2224.81	752.991	1.56298	0.00148552	0.0209815
hsa-let-7i-5p	10523.9	36573.3	-1.79712	0.00150447	0.0210822
hsa-miR-181a-3p	44.0531	163.404	-1.89113	0.00152532	0.0210987
hsa-sno-14q(II-9)	635.211	211.641	1.58562	0.00152439	0.0210987
hsa-miR-675-3p	78.4318	25.8154	1.60321	0.00157566	0.0216552
hsa-miR-1228-3p	1.36692	16.3825	-3.58315	0.00163189	0.0220458
hsa-miR-122-5p	1.1334	13.4253	-3.56622	0.00163493	0.0220458
hsa-miR-3117-3p	2.24917	36.0738	-4.00349	0.0017093	0.0227624
hsa-miR-2355-5p	1.17701	14.3941	-3.61229	0.00178315	0.0234545
hsa-sno-HBII-52-34	14.5249	1.90873	2.92784	0.00190133	0.0248564
hsa-miR-1249	9.45156	53.4534	-2.49966	0.0019459	0.0250937
hsa-miR-450b-5p	8.50658	33.0303	-1.95714	0.001978	0.0250937
hsa-miR-1185-1-3p	35.605	138.334	-1.958	0.00197403	0.0250937
hsa-miR-1301	11.7823	61.9694	-2.39494	0.00208874	0.0261887
hsa-sno-14q(I-3)	74.398	20.8464	1.83547	0.00216079	0.0269345
hsa-miR-135a-5p	1585.92	382.985	2.04996	0.00225448	0.0276207
hsa-miR-145-3p	462.834	1447.95	-1.64545	0.00227443	0.0277067
hsa-miR-425-5p	2458.21	7981.81	-1.69911	0.00240318	0.0291097
hsa-miR-145-5p	4634.27	15485.1	-1.74046	0.00245483	0.0292398
hsa-sno-U36C	1128.3	403.339	1.48408	0.00259681	0.0305909
hsa-miR-215	534.048	200.975	1.40995	0.00273599	0.0320544
hsa-miR-99b-3p	46.3886	174.071	-1.90784	0.00327608	0.0375611
hsa-miR-370	21.8877	79.9915	-1.86973	0.00326764	0.0375611
hsa-miR-136-3p	1132.44	343.274	1.722	0.00331552	0.0378111
hsa-sno-HBII-336	682.867	243.964	1.48493	0.00337227	0.0380534
hsa-miR-181a-5p	5308.46	15664	-1.56109	0.003425	0.038446
hsa-miR-181d	105.204	297.413	-1.49928	0.00352105	0.0386142
hsa-miR-542-3p	80.0623	227.218	-1.50488	0.00347563	0.0386142
hsa-miR-100-5p	7516.36	26388.2	-1.81179	0.00353003	0.0386142
hsa-sno-U45B	267.706	79.7994	1.7462	0.00358367	0.038805
hsa-sno-HBII-99B	154.422	511.748	-1.72856	0.00364241	0.0392059
hsa-miR-338-3p	3259.56	1029.7	1.66245	0.00384306	0.0405887
hsa-sno-U60	1204.35	468.99	1.36062	0.00382145	0.0405887
hsa-miR-103a-2-5p	18.0076	72.026	-1.99991	0.00390469	0.0410375
hsa-miR-548j	31.8059	8.86981	1.84232	0.00396189	0.0412344
hsa-miR-10b-3p	13.7017	49.1433	-1.84264	0.00403099	0.0415319
hsa-sno-HBII-85-2	48.4114	15.5838	1.6353	0.00406796	0.0415319
hsa-sno-U19	12.2776	49.473	-2.01061	0.00404835	0.0415319
hsa-miR-210	553.94	4349.24	-2.97296	0.00411	0.0415722
hsa-miR-618	10.7495	80.9809	-2.91331	0.00419216	0.0419999
hsa-sno-14q(II-22)	1012.92	387.808	1.38511	0.00427708	0.0420645
hsa-miR-3614-3p	2.04886	19.1959	-3.22791	0.00436445	0.0427278
hsa-miR-1307-3p	103.067	842.493	-3.03108	0.00448474	0.0437059
hsa-sno-mgU2-19/30	1078.8	415.306	1.37719	0.00460501	0.0446749
hsa-sno-U3-4	276.276	707.081	-1.35577	0.00472239	0.0456073
hsa-sno-SNORD121B	328.993	137.854	1.25491	0.00479267	0.0460784
hsa-sno-SNORD125	227.609	87.4461	1.38009	0.00486	0.0463104
hsa-miR-146b-3p	7.21531	40.7783	-2.49867	0.00488696	0.0463612
hsa-let-7d-3p	63.6299	174.786	-1.45781	0.00497098	0.0469506
hsa-miR-421	211.812	633.533	-1.58064	0.00522071	0.049093
hsa-miR-29b-1-5p	7.18375	37.9075	-2.39967	0.00529011	0.0495283
hsa-miR-3605-3p	0.83344	10.39	-3.63997	0.00550099	0.0510568
hsa-sno-U82	2492.01	967.697	1.36468	0.00557859	0.0515243
hsa-miR-30b-3p	27.9713	6.68666	2.06459	0.00571902	0.0519559
hsa-miR-29a-5p	43.486	137.995	-1.66599	0.0057642	0.0521453
hsa-miR-3617-5p	0.266741	19.4172	-6.18576	0.00585487	0.0523977
hsa-sno-SNORD119	934.733	367.582	1.34649	0.00584697	0.0523977
hsa-sno-HBII-436	57.0225	17.9821	1.66497	0.00586542	0.0523977
hsa-sno-U8	512.092	128.161	1.99844	0.00590889	0.0525671
hsa-miR-324-3p	42.8875	148.988	-1.79657	0.00602659	0.0533926
hsa-miR-5010-3p	5.0175	25.289	-2.33347	0.00613528	0.05391
hsa-miR-222-5p	8.75073	66.6178	-2.92843	0.00692437	0.0601047
hsa-miR-369-3p	1090.18	371.543	1.55296	0.00709253	0.0610698
hsa-miR-505-3p	146.828	432.652	-1.55908	0.00731233	0.0624607
hsa-miR-149-5p	118.532	378.702	-1.67579	0.00741453	0.0630823
hsa-miR-185-3p	2.53962	16.643	-2.71223	0.00747364	0.0633339
hsa-sno-HBII-85-8	69.3394	21.5693	1.6847	0.00757491	0.0634398
hsa-miR-342-5p	23.7548	82.9189	-1.80348	0.0084755	0.0698903
hsa-sno-HBII-210	1290.95	527.203	1.292	0.00855411	0.0702682
hsa-miR-21-5p	128900	328033	-1.34759	0.00877466	0.0712834
hsa-miR-1247-5p	28.2907	125.05	-2.14411	0.00877743	0.0712834
hsa-miR-30c-5p	22684.4	8984.15	1.33625	0.00912303	0.0733644
hsa-miR-1179	51.324	16.4656	1.64018	0.00918854	0.0733644
hsa-miR-143-3p	38460.8	103926	-1.43409	0.00918493	0.0733644
hsa-miR-1247-3p	1.63366	13.5022	-3.04701	0.00929649	0.073821
hsa-sno-HBII-108B	180.885	78.7571	1.19959	0.00934318	0.073918
hsa-miR-199b-3p	6191.27	16928.8	-1.45117	0.00958626	0.074738
hsa-miR-425-3p	80.798	235.218	-1.54161	0.00956895	0.074738
hsa-miR-199a-3p	12427.8	33986.8	-1.4514	0.00955841	0.074738
hsa-sno-HBII-85-25	32.0368	8.98424	1.83426	0.00992059	0.0770643
hsa-sno-HBII-52-15	10.5387	1.85065	2.5096	0.010054	0.0778189
hsa-miR-125b-1-3p	191.16	590.653	-1.62753	0.0103906	0.0795626
hsa-miR-514a-3p	2.56117	14.4511	-2.4963	0.0103721	0.0795626
hsa-miR-3909	4.13919	18.924	-2.19279	0.0105111	0.0796317
hsa-miR-377-3p	989.203	357.747	1.46733	0.0110713	0.0829959
hsa-miR-3065-5p	40.0407	110.994	-1.47094	0.0116488	0.0867191
hsa-sno-U3-2	348.535	842.536	-1.27343	0.0121889	0.0901136
hsa-sno-U3-2B	348.535	842.536	-1.27343	0.0121889	0.0901136
hsa-miR-200c-5p	67.3467	27.7617	1.27851	0.0123816	0.0909111
hsa-miR-330-5p	112.849	323.925	-1.52126	0.0126526	0.0917884
hsa-sno-HBII-85-14	27.7749	8.11433	1.77524	0.0131182	0.0934905
hsa-miR-150-5p	1372.42	4168.64	-1.60285	0.0131253	0.0934905
hsa-miR-376c-3p	1572.43	594.707	1.40274	0.013539	0.0961176
hsa-miR-93-3p	52.4172	162.095	-1.62873	0.0135843	0.0961216
hsa-miR-92b-3p	569.138	1655.9	-1.54077	0.0141907	0.0987818
hsa-miR-214-3p	3249.36	9122.08	-1.48921	0.0147663	0.101797
hsa-miR-99b-5p	2348.1	6384.38	-1.44305	0.014831	0.101916
hsa-sno-HBII-85-11	10.4014	1.88913	2.46099	0.0154244	0.105318
hsa-sno-U105	808.544	374.46	1.11051	0.0154752	0.105329
hsa-sno-U96a	56.5157	130.105	-1.20295	0.0158174	0.106126
hsa-miR-203a	603.749	4251.35	-2.8159	0.0157406	0.106126
hsa-miR-362-3p	283.499	124.446	1.18783	0.0156763	0.106126
hsa-miR-345-5p	446.597	1193.12	-1.41769	0.0158894	0.106127
hsa-miR-664a-3p	714.236	297.936	1.2614	0.016204	0.107334
hsa-miR-147b	4.83648	152.124	-4.97515	0.0172067	0.113347
hsa-miR-96-5p	3748.51	1620.78	1.20963	0.0172346	0.113347
hsa-sno-U3-3	385.716	905.522	-1.23121	0.0175354	0.114273
hsa-sno-U14B	11.2311	36.0792	-1.68367	0.017491	0.114273
hsa-miR-31-5p	892.736	6833.24	-2.93626	0.0177954	0.11492
hsa-sno-14q(I-9)	76.0234	30.7696	1.30494	0.0181778	0.115992
hsa-sno-ACA36B	763.872	328.566	1.21715	0.0184048	0.116745
hsa-sno-ACA5c	14.3662	50.8132	-1.82252	0.0187326	0.117092
hsa-sno-U59A	191.601	75.7074	1.3396	0.0187083	0.117092
hsa-miR-450a-5p	179.8	396.71	-1.14169	0.0192613	0.119281
hsa-miR-766-3p	20.4831	64.7063	-1.65948	0.0195089	0.119848
hsa-miR-342-3p	970.003	2413.9	-1.3153	0.0195817	0.119952
hsa-sno-snR38C	62.4624	29.3424	1.09	0.0203619	0.122882
hsa-sno-ACA53	91.5071	190.927	-1.06106	0.0204844	0.122882
hsa-miR-136-5p	371.088	149.237	1.31416	0.020266	0.122882
hsa-sno-U3	415.729	978.629	-1.23512	0.0204123	0.122882
hsa-sno-U101	5727.81	2566.29	1.1583	0.0205727	0.122882
hsa-miR-30e-3p	664.191	300.607	1.14372	0.0209378	0.124
hsa-miR-16-2-3p	211.064	536.505	-1.34591	0.0209944	0.124
hsa-sno-HBII-13	84.279	28.3495	1.57185	0.0213667	0.125277
hsa-sno-HBII-85-6	40.7159	14.095	1.53041	0.0214683	0.125277
hsa-sno-HBII-251	1217	536.175	1.18256	0.0214328	0.125277
hsa-sno-HBII-142	2219.1	1002.35	1.14659	0.0213206	0.125277
hsa-miR-31-3p	24.1531	244.068	-3.337	0.0215027	0.125277
hsa-scr-HY5	3456.44	7992.38	-1.20934	0.0216606	0.125648
hsa-miR-106b-3p	28.7831	108.699	-1.91705	0.0216837	0.125648
hsa-miR-326	23.5482	63.9239	-1.44074	0.0219302	0.126734
hsa-miR-30b-5p	17729	7717.34	1.19994	0.0221793	0.126807
hsa-miR-138-1-3p	1.8961	19.5087	-3.36301	0.0222898	0.126927
hsa-miR-505-5p	3.10632	16.015	-2.36615	0.0223188	0.126927
hsa-miR-409-3p	204.583	495.321	-1.27568	0.0224003	0.127054
hsa-let-7e-3p	30.3761	79.4048	-1.38629	0.0225344	0.127235
hsa-miR-4443	28.6484	7.89461	1.85952	0.0226103	0.127235
hsa-miR-3615	47.9723	140.937	-1.55478	0.0228883	0.128127
hsa-miR-4516	202.862	77.3408	1.3912	0.0239125	0.133165
hsa-sno-ACA44	40.3163	93.4321	-1.21256	0.0240157	0.133393
hsa-sno-U17b	139.329	317.473	-1.18814	0.024201	0.134075
hsa-tRNA-Gln-CAA_	3058.14	672.56	2.18492	0.0245016	0.13539
hsa-miR-193a-5p	79.4957	211.523	-1.41186	0.0247755	0.136552
hsa-miR-202-5p	31.5725	8.24115	1.93775	0.0249863	0.137009
hsa-sno-HBII-85-24	76.9727	27.8161	1.46843	0.0252991	0.138371
hsa-sno-ACA16	72.1993	159.289	-1.14159	0.0257234	0.140014
hsa-miR-139-5p	829.499	425.648	0.962577	0.0257301	0.140014
hsa-sno-U27	13897.4	6360.8	1.12754	0.025817	0.140131
hsa-miR-30c-1-3p	29.5704	10.9149	1.43785	0.0263783	0.142816
hsa-scr-HY1	10316.9	24114.6	-1.22489	0.0266438	0.143169
hsa-miR-146b-5p	8440.32	21794.5	-1.36859	0.0267378	0.143315
hsa-sno-U74	13064.8	6249.58	1.06385	0.0272698	0.145439
hsa-miR-203b-3p	0.400111	12.8146	-5.00124	0.0276252	0.146605
hsa-miR-876-3p	9.05183	2.55507	1.82485	0.0292017	0.153829
hsa-miR-335-5p	4553.89	1505.78	1.59659	0.0295581	0.155325
hsa-miR-1287	14.1466	39.8967	-1.49582	0.030334	0.158239
hsa-miR-489	13.5262	40.7736	-1.59187	0.0310462	0.160923
hsa-miR-501-5p	60.135	156.768	-1.38236	0.0312137	0.161258
hsa-miR-3687	32.8857	185.036	-2.49228	0.0315829	0.161994
hsa-miR-30e-5p	35858.5	17495.6	1.03532	0.0317738	0.162585
hsa-miR-331-5p	25.0164	68.3266	-1.44957	0.031921	0.162949
hsa-miR-497-5p	777.084	1652.89	-1.08885	0.0334874	0.169733
hsa-miR-381-3p	4963.32	2332.43	1.08947	0.0335943	0.169873
hsa-miR-570-3p	9.51839	1.60866	2.56486	0.0337543	0.170077
hsa-miR-218-1-3p	2.68935	11.402	-2.08396	0.0339267	0.170349
hsa-miR-4532	309.213	122.107	1.34045	0.0343079	0.17146
hsa-sno-mgh28S-2411	1069.57	552.403	0.953234	0.0345077	0.171855
hsa-miR-19b-3p	24304.9	11149.7	1.12424	0.0351235	0.174272
hsa-miR-19a-3p	8268.82	3761.51	1.13637	0.0352587	0.174272
hsa-sno-U89	13.3982	27.1738	-1.02018	0.0372302	0.181826
hsa-miR-7-5p	13320.7	6509.64	1.03301	0.0378058	0.1838
hsa-miR-3648	2.92809	25.6787	-3.13254	0.0379507	0.184087
hsa-miR-192-5p	42182	20170.6	1.06438	0.0381907	0.184833
hsa-sno-ACA62	116.365	36.7621	1.66237	0.0386129	0.186173
hsa-sno-U43	2855.36	1451.43	0.976196	0.0388272	0.186173
hsa-miR-18a-3p	12.5953	43.3899	-1.78447	0.0390754	0.186173
hsa-miR-589-3p	3.09556	12.9609	-2.06589	0.0390488	0.186173
hsa-miR-941	8.7628	44.4564	-2.34293	0.0390051	0.186173
hsa-sno-U56	26.2779	62.2718	-1.24473	0.040388	0.191152
hsa-miR-93-5p	1969.59	6296.73	-1.67671	0.0419731	0.19525
hsa-miR-138-5p	152.622	922.64	-2.59581	0.0419823	0.19525
hsa-sno-ACA4	0.743678	12.288	-4.04643	0.0416505	0.19525
hsa-miR-324-5p	291.074	716.66	-1.2999	0.0417268	0.19525
hsa-miR-100-3p	2.8245	12.3412	-2.12742	0.0419169	0.19525
hsa-miR-376b-5p	73.9357	29.1361	1.34346	0.0423861	0.195749
hsa-miR-339-3p	1109.38	586.776	0.918877	0.0422394	0.195749
hsa-miR-6515-3p	1.28363	9.54357	-2.8943	0.0424549	0.195749
hsa-miR-376a-2-5p	42.3437	14.9525	1.50176	0.0425823	0.195849
hsa-miR-92b-5p	2.9311	15.6573	-2.41732	0.0426592	0.195849
hsa-sno-U52	2993.78	1521.57	0.976405	0.0438757	0.200575
hsa-miR-331-3p	447.246	1016.47	-1.18442	0.0441085	0.200776
hsa-miR-940	1.41053	9.69061	-2.78035	0.0442943	0.200776
hsa-miR-200c-3p	71580.9	35963.4	0.993045	0.0447403	0.201943
hsa-sno-U97	221.856	400.328	-0.851555	0.04573	0.203836
hsa-sno-mgh18S-121	257.273	124.519	1.04694	0.0476451	0.210188
hsa-miR-376c-5p	80.0608	32.4242	1.30403	0.0478439	0.210289
hsa-miR-1296	26.1844	75.2478	-1.52294	0.0479623	0.210289
hsa-miR-330-3p	54.5655	134.161	-1.2979	0.0481369	0.210623
hsa-sno-HBII-85-27	12.2911	3.26548	1.91224	0.0490683	0.214261
hsa-miR-365a-3p	2211.66	1039.66	1.08901	0.0495328	0.214542
hsa-miR-365b-3p	2211.66	1039.66	1.08901	0.0495328	0.214542
hsa-sno-U15B	776.857	1529.45	-0.97729	0.0509136	0.219194
hsa-sno-14q(II-17)	52.5336	22.2635	1.23856	0.0512787	0.220324
hsa-sno-HBII-85-5	20.7139	7.52019	1.46176	0.0522897	0.222439
hsa-sno-HBII-85-7	20.7139	7.52019	1.46176	0.0522897	0.222439
hsa-miR-337-3p	106.373	193.112	-0.86031	0.0546269	0.231006
hsa-miR-1226-3p	1.0756	8.41382	-2.96762	0.0548448	0.231016
hsa-sno-U14A	16.3912	48.5326	-1.56603	0.0552315	0.232189
hsa-miR-103a-3p	8354.04	18174.7	-1.12139	0.0564277	0.236477
hsa-sno-HBII-82B	568.033	294.388	0.948258	0.0574814	0.240234
hsa-tRNA-Asn-AAT	229.696	36.6129	2.6493	0.0582662	0.24163
hsa-sno-mgU6-77	183.09	347.594	-0.92485	0.058654	0.242301
hsa-sno-14q(II-1)	94.6898	51.1339	0.888928	0.0589957	0.243244
hsa-miR-299-3p	100.519	51.857	0.954853	0.0595009	0.244856
hsa-sno-14q(II-21)	90.6536	45.022	1.00973	0.0600403	0.246602
hsa-miR-598	132.079	68.174	0.954107	0.0605147	0.247602
hsa-sno-ACA52	9.44567	26.7694	-1.50286	0.0611714	0.249337
hsa-miR-652-3p	682.296	1492.31	-1.12907	0.0616984	0.250059
hsa-miR-7-1-3p	320.176	166.413	0.944096	0.0616497	0.250059
hsa-miR-190a	536.159	247.19	1.11704	0.06164	0.250059
hsa-sno-U45C	62.2781	126.958	-1.02755	0.0618821	0.250331
hsa-sno-HBII-419	581.482	310.903	0.90327	0.0630566	0.254602
hsa-sno-mgU6-47	24.5935	58.4897	-1.2499	0.0651252	0.260988
hsa-miR-548v	11.0112	2.29962	2.25951	0.0650872	0.260988
hsa-sno-HBII-429	940.706	476.353	0.981712	0.0655669	0.262118
hsa-miR-629-5p	83.5298	184.602	-1.14405	0.0668016	0.265227
hsa-sno-U70	2.27999	8.83904	-1.95486	0.0675544	0.267546
hsa-miR-154-5p	391.987	209.813	0.901706	0.0676353	0.267546
hsa-miR-654-5p	15.9161	39.671	-1.31759	0.0684033	0.270086
hsa-sno-U91	6.39739	23.4556	-1.87438	0.0692434	0.2724
hsa-sno-mgU12-22/U4-8	6.39739	23.4556	-1.87438	0.0692434	0.2724
hsa-miR-4326	14.1832	50.4343	-1.83022	0.074946	0.290044
hsa-miR-301b	49.4902	24.3165	1.02521	0.0754317	0.290402
hsa-scr-HY3	3027.55	4933.77	-0.704542	0.0756644	0.290725
hsa-sno-SNORD127	263.961	127.566	1.04909	0.0768565	0.294777
hsa-miR-92a-1-5p	3.58796	11.1679	-1.63813	0.0772489	0.295753
hsa-sno-U84	519.179	270.167	0.94238	0.0775657	0.295909
hsa-miR-539-5p	34.6355	67.1913	-0.956022	0.0786575	0.297954
hsa-miR-877-5p	0.800222	47.3256	-5.88608	0.0803978	0.301879
hsa-miR-5571-3p	0.400111	11.6264	-4.86086	0.0817409	0.305202
hsa-miR-361-3p	428.533	882.505	-1.0422	0.0819368	0.305202
hsa-miR-873-5p	8.61611	3.32753	1.37258	0.0821368	0.305202
hsa-sno-ACA1	1.86048	10.5242	-2.49997	0.0825173	0.305556
hsa-tRNA-Val-GTG	50682.9	24433.1	1.05266	0.0830729	0.307083
hsa-miR-125a-3p	7.37888	21.7662	-1.56062	0.0833738	0.307137
hsa-sno-14q(I-8)	156.75	92.3652	0.763046	0.0835274	0.307175
hsa-miR-125b-5p	14628.4	28246	-0.949274	0.083722	0.307363
hsa-sno-U106	380.541	606.669	-0.672858	0.0840322	0.307449
hsa-sno-HBII-239	1137.19	588.939	0.949285	0.0843604	0.3076
hsa-miR-1291	13.5727	4.63389	1.55041	0.0858549	0.311988
hsa-miR-1306-5p	2.834	12.166	-2.10195	0.0864945	0.313781
hsa-sno-U73a	362.299	173.487	1.06235	0.0876547	0.316917
hsa-miR-3607-3p	204.346	95.7049	1.09435	0.0890177	0.321187
hsa-miR-224-5p	282.31	1861.85	-2.72139	0.0891353	0.321187
hsa-tRNA-Ile-ATA	871.327	199.058	2.13003	0.0894404	0.321745
hsa-miR-182-5p	5330.83	3233	0.721489	0.0900488	0.322312
hsa-miR-107	770.537	1567.33	-1.02437	0.0900366	0.322312
hsa-miR-493-5p	165.891	316.248	-0.930816	0.0904042	0.322507
hsa-tRNA-Ile-ATC	173.438	52.5559	1.72249	0.090774	0.323288
hsa-miR-28-3p	589.215	1141.12	-0.953581	0.0926256	0.329335
hsa-sno-U49A	1531.4	863.481	0.826618	0.0967321	0.342825
hsa-sno-ACA18	62.2274	132.545	-1.09086	0.0967392	0.342825
hsa-miR-24-3p	68984.4	124721	-0.854369	0.0979678	0.346606
hsa-miR-424-5p	1385.2	2373.55	-0.776952	0.0983567	0.346837
hsa-miR-671-5p	311.92	658.347	-1.07767	0.101142	0.355491
hsa-miR-197-3p	443.676	848.349	-0.935153	0.103019	0.359
hsa-miR-30d-3p	37.2282	19.8642	0.906223	0.103244	0.359
hsa-miR-377-5p	3.36051	11.0673	-1.71955	0.103845	0.359101
hsa-miR-590-5p	67.3036	36.0524	0.900587	0.103831	0.359101
hsa-miR-205-5p	82.1271	16653.3	-7.66374	0.10475	0.360044
hsa-miR-29c-5p	2535.57	1527.07	0.73154	0.104784	0.360044
hsa-miR-154-3p	226.354	116.154	0.962543	0.105401	0.361365
hsa-miR-486-5p	77.6685	205.054	-1.4006	0.106489	0.363553
hsa-sno-mgh28S-2409	76.448	153.643	-1.00703	0.107229	0.36434
hsa-miR-3656	561.14	276.962	1.01867	0.107146	0.36434
hsa-tRNA-Arg-CGA_	551.549	132.402	2.05856	0.107408	0.36437
hsa-tRNA-Val-GTY	38674.7	19088.7	1.01867	0.108001	0.365275
hsa-miR-889	85.5917	43.0915	0.990066	0.108253	0.365505
hsa-sno-HBII-85-1	56.8569	21.8606	1.379	0.10846	0.365626
hsa-miR-20a-3p	90.9475	47.6035	0.933966	0.109449	0.367491
hsa-miR-185-5p	860.909	1647.81	-0.936616	0.112174	0.371237
hsa-miR-19b-1-5p	10.1973	3.42064	1.57585	0.112375	0.371237
hsa-miR-499a-5p	205.598	117.528	0.806827	0.111925	0.371237
hsa-miR-101-3p	28771	16001.5	0.846409	0.112339	0.371237
hsa-miR-501-3p	56.5376	123.197	-1.12368	0.112297	0.371237
hsa-miR-182-3p	23.2101	10.7969	1.10414	0.113044	0.37287
hsa-miR-137	78.6672	24.8398	1.66311	0.115413	0.373221
hsa-miR-616-5p	12.6887	5.52489	1.19953	0.115206	0.373221
hsa-miR-125b-2-3p	89.1472	230.293	-1.36921	0.113494	0.373221
hsa-miR-212-5p	19.2656	52.8849	-1.45683	0.114644	0.373221
hsa-let-7f-1-3p	43.9435	78.8063	-0.842663	0.113687	0.373221
hsa-miR-196a-5p	13.2553	155.355	-3.55093	0.113556	0.373221
hsa-miR-2115-5p	24.3502	13.0797	0.896603	0.11653	0.376265
hsa-tRNA-Thr-ACY_	328.085	147.463	1.15371	0.118181	0.378746
hsa-miR-1275	7.86772	2.92287	1.42856	0.118054	0.378746
hsa-sno-14q(II-15)	18.8593	9.12884	1.04677	0.117739	0.378746
hsa-miR-664a-5p	48.8269	30.6306	0.672704	0.119006	0.380819
hsa-let-7e-5p	747.074	1351.98	-0.855754	0.120579	0.383564
hsa-sno-ACA34	17.3188	7.55104	1.19759	0.120969	0.384233
hsa-sno-HBII-99	144.309	241.547	-0.743139	0.123915	0.38841
hsa-miR-944	0	64.2642	#VALUE!	0.12442	0.389424
hsa-miR-15b-3p	46.8942	108.132	-1.20531	0.125125	0.390493
hsa-sno-ACA48	42.5068	74.328	-0.806212	0.127901	0.395643
hsa-tRNA-Trp-TGG	2939.58	1092.18	1.42841	0.128874	0.397562
hsa-miR-132-5p	314.35	688.628	-1.13135	0.129136	0.397797
hsa-miR-205-3p	0	42.5675	#VALUE!	0.130415	0.399797
hsa-miR-934	72.3438	415.195	-2.52085	0.13059	0.399797
hsa-miR-663b	2.00335	9.9293	-2.30928	0.132022	0.399797
hsa-miR-625-5p	111.79	80.3513	0.476396	0.13176	0.399797
hsa-sno-14q(I-6)	17.7564	8.23324	1.1088	0.131955	0.399797
hsa-tRNA-Gly-GGG	41259.8	24563.4	0.748227	0.132684	0.400696
hsa-miR-328	55.8595	104.836	-0.908255	0.133094	0.401341
hsa-miR-579	20.8019	10.2433	1.02203	0.133646	0.401876
hsa-miR-133a	103.662	304.007	-1.55222	0.133498	0.401876
hsa-sno-U34	237.343	413.07	-0.799412	0.135599	0.406608
hsa-miR-301a-3p	44.2457	96.5967	-1.12644	0.139563	0.417327
hsa-tRNA-His-CAY_	20344.5	12273.3	0.729107	0.140698	0.420133
hsa-sno-HBII-85-3	49.6961	22.2912	1.15666	0.141207	0.420483
hsa-sno-HBII-85-9	49.6961	22.2912	1.15666	0.141207	0.420483
hsa-miR-1180	78.2428	154.444	-0.981056	0.141825	0.421737
hsa-miR-651	31.6337	14.4709	1.12831	0.144387	0.426401
hsa-miR-183-3p	6.11161	14.2357	-1.21989	0.146645	0.431879
hsa-tRNA-Gly-GGA	19653.2	12600.7	0.641259	0.147662	0.434276
hsa-rRNA-LSU-rRNA_Hsa	3.79917e+06	1.65637e+06	1.19766	0.148445	0.435383
hsa-miR-452-5p	381.664	1368.46	-1.84217	0.149205	0.436418
hsa-miR-10b-5p	3764.31	6672.27	-0.825792	0.151293	0.440124
hsa-sno-U26	1131.37	740.795	0.610921	0.151607	0.440441
hsa-sno-HBI-43	1602.54	932.903	0.780562	0.154911	0.448823
hsa-sno-14q(II-20)	10.5967	6.32552	0.744365	0.155313	0.449324
hsa-miR-411-5p	2740.48	1630.75	0.748893	0.155503	0.449324
hsa-miR-212-3p	62.8509	168.64	-1.42394	0.156443	0.450336
hsa-miR-3196	53.6028	21.8708	1.29331	0.157259	0.451356
hsa-sno-HBII-276	670.425	360.751	0.894072	0.158926	0.45553
hsa-sno-U22	146.188	211.993	-0.536199	0.15925	0.45585
hsa-rRNA-SSU-rRNA_Hsa	2.30587e+06	951253	1.27741	0.15962	0.456301
hsa-sno-U83B	642.509	394.882	0.702294	0.159864	0.45639
hsa-miR-642a-5p	18.3619	44.7462	-1.28505	0.163329	0.463954
hsa-miR-655	206.329	111.049	0.89375	0.162862	0.463954
hsa-sno-ACA25	27.561	89.8722	-1.70525	0.164304	0.465346
hsa-sno-ACA60	18.755	32.0069	-0.771107	0.165677	0.467519
hsa-miR-18a-5p	928.667	2678.06	-1.52795	0.166758	0.467569
hsa-let-7c	3093.89	5366.46	-0.794548	0.16673	0.467569
hsa-miR-204-5p	513.173	267.96	0.93743	0.168182	0.468898
hsa-miR-181a-2-3p	87.3078	140.563	-0.687035	0.169896	0.469425
hsa-miR-27b-3p	67754	39379.5	0.782863	0.169172	0.469425
hsa-miR-592	99.5737	58.2563	0.773351	0.169904	0.469425
hsa-miR-200a-5p	437.762	715.412	-0.708626	0.169154	0.469425
hsa-sno-ACA14a	3.17581	8.21372	-1.37091	0.173029	0.47622
hsa-miR-548a-3p	12.1425	4.60932	1.39743	0.175741	0.48065
hsa-tRNA-Ile-ATT	3360.07	1484.96	1.17807	0.177318	0.484293
hsa-tRNA-Asn-AAC	7609.64	2329.25	1.70796	0.178555	0.486142
hsa-miR-15b-5p	2563.48	4223.87	-0.720461	0.178675	0.486142
hsa-miR-4517	1.39583	13.9521	-3.32128	0.181102	0.48828
hsa-miR-590-3p	560.101	295.061	0.924676	0.180761	0.48828
hsa-miR-17-5p	1384.72	2610.31	-0.914629	0.180694	0.48828
hsa-miR-937-3p	0	17.2763	#VALUE!	0.18247	0.489631
hsa-sno-HBII-180C	58.5212	37.7524	0.632394	0.183818	0.492633
hsa-sno-SNORD126	27.1229	48.9095	-0.850604	0.18466	0.494272
hsa-miR-744-5p	351.944	603.106	-0.777067	0.186006	0.496633
hsa-miR-106b-5p	4919.45	8746.54	-0.830215	0.186346	0.496841
hsa-sno-HBI-6	21.0528	52.2518	-1.31147	0.186547	0.496841
hsa-miR-1	121.379	254.13	-1.06604	0.18821	0.498176
hsa-sno-U36A	48.2549	94.65	-0.971927	0.187979	0.498176
hsa-miR-582-3p	35.4631	62.2649	-0.8121	0.188891	0.499362
hsa-sno-U17a	122.947	215.488	-0.809569	0.190202	0.50159
hsa-sno-U68	38.8432	22.7867	0.769473	0.191726	0.503751
hsa-miR-552	9.13677	4.75206	0.943132	0.191567	0.503751
hsa-miR-4636	10.2776	3.91125	1.3938	0.192079	0.50406
hsa-scr-HY4	12847.6	19646.5	-0.612767	0.19441	0.507692
hsa-sno-U25	866.064	595.768	0.539723	0.194324	0.507692
hsa-miR-193b-3p	1067.99	1844.09	-0.788012	0.196419	0.511693
hsa-miR-26b-5p	37509.8	23037.3	0.703297	0.199733	0.519063
hsa-tRNA-Ser-TCA(m)	951.283	400.081	1.24958	0.200089	0.519306
hsa-sno-U21	1036.28	649.832	0.673274	0.200311	0.519306
hsa-miR-127-3p	1229.19	2002.15	-0.703843	0.201171	0.520279
hsa-miR-629-3p	4.47324	12.6246	-1.49685	0.204469	0.52671
hsa-miR-338-5p	316.912	192.826	0.716784	0.206366	0.52988
hsa-sno-ACA50	26.5439	16.315	0.70218	0.208023	0.532858
hsa-miR-374c-5p	4.01355	9.1466	-1.18836	0.209022	0.534139
hsa-sno-U20	444.291	336.408	0.401291	0.210098	0.536249
hsa-tRNA-Arg-AGA	5036.8	1776.24	1.50368	0.211275	0.537334
hsa-miR-4508	149.194	65.6794	1.18368	0.213727	0.541644
hsa-miR-125a-5p	8108.49	13146	-0.697124	0.21405	0.541822
hsa-sno-U45A	128.795	204.003	-0.663514	0.214497	0.542313
hsa-sno-HBII-295	234.87	343.817	-0.549781	0.215824	0.544384
hsa-miR-188-5p	57.7705	104.299	-0.852316	0.216458	0.544703
hsa-miR-1307-5p	183.126	314.113	-0.778445	0.217956	0.547829
hsa-miR-193a-3p	105.687	68.3206	0.629407	0.219175	0.548424
hsa-tRNA-Thr-ACG	202.704	125.742	0.688911	0.219325	0.548424
hsa-miR-1185-5p	21.8736	11.0831	0.980824	0.219126	0.548424
hsa-sno-SNORA36C	27.174	15.8398	0.778667	0.224107	0.554002
hsa-miR-337-5p	151.337	242.352	-0.679337	0.224243	0.554002
hsa-sno-U13	503.196	646.303	-0.361089	0.224718	0.554002
hsa-sno-U38B	1505.2	999.27	0.591013	0.223175	0.554002
hsa-tRNA-Asp-GAY	25838.5	12249.5	1.0768	0.224805	0.554002
hsa-sno-HBII-289	210.442	279.318	-0.40849	0.224608	0.554002
hsa-sno-U35B	120.987	176.45	-0.544401	0.227002	0.558774
hsa-sno-HBII-166	38.0191	63.759	-0.745903	0.227632	0.559206
hsa-miR-27b-5p	97.6358	145.797	-0.57848	0.227699	0.559206
hsa-miR-627	43.7212	27.3408	0.677279	0.228505	0.560542
hsa-tRNA-Arg-AGG	2823.15	1789.19	0.658002	0.232904	0.567439
hsa-sno-U46	304.268	518.5	-0.769003	0.232169	0.567439
hsa-miR-376a-3p	319.875	188.373	0.763912	0.232781	0.567439
hsa-sno-ACA3	66.3179	112.202	-0.758628	0.233883	0.569177
hsa-sno-ACA55	36.9196	12.5278	1.55925	0.234552	0.570158
hsa-tRNA-Phe-TTY	1310.96	531.138	1.30347	0.23557	0.571338
hsa-miR-144-3p	401.996	268.976	0.579705	0.236123	0.572031
hsa-sno-U58C	174.02	118.117	0.559033	0.237718	0.573949
hsa-miR-454-3p	1171.67	1864.39	-0.670138	0.23852	0.575237
hsa-sno-HBII-85-23	44.2974	20.3231	1.1241	0.239311	0.57585
hsa-miR-452-3p	82.0577	293.079	-1.83658	0.240293	0.577564
hsa-sno-14q(II-3)	62.9022	42.4833	0.566213	0.242528	0.581837
hsa-miR-329	49.783	77.47	-0.637985	0.244689	0.584202
hsa-miR-584-5p	9.22134	107.108	-3.53794	0.244633	0.584202
hsa-sno-HBII-82	16.3234	9.50361	0.780392	0.245816	0.584939
hsa-miR-1271-5p	40.9155	69.0791	-0.755604	0.249855	0.590616
hsa-miR-363-3p	445.763	318.44	0.485258	0.248822	0.590616
hsa-tRNA-Gly-GGY	202119	143573	0.493415	0.250366	0.591174
hsa-miR-7-2-3p	8.38753	3.56911	1.23268	0.251984	0.591497
hsa-sno-ACA13	117.122	64.6791	0.856638	0.252638	0.591497
hsa-miR-134	389.39	269.911	0.528729	0.252319	0.591497
hsa-miR-191-5p	6440.15	9885.27	-0.618187	0.253049	0.591497
hsa-miR-4454	156.432	50.5241	1.6305	0.252512	0.591497
hsa-sno-ACA3-2	55.4484	85.9311	-0.632035	0.255752	0.591854
hsa-miR-32-3p	202.467	136.901	0.564557	0.258839	0.595959
hsa-miR-664b-3p	26.7354	16.1124	0.730586	0.260684	0.599043
hsa-miR-539-3p	76.3835	40.7908	0.905017	0.262385	0.602306
hsa-sno-snR39B	11664.6	8105.46	0.525169	0.26269	0.602361
hsa-sno-ACA2b	50.9642	23.943	1.08988	0.26376	0.604168
hsa-miR-3065-3p	38.5036	68.477	-0.830625	0.264621	0.605494
hsa-sno-U38A	208.667	151.655	0.460412	0.269079	0.613078
hsa-miR-30d-5p	29807.2	21547.8	0.468121	0.270961	0.615402
hsa-miR-339-5p	1152.66	811.795	0.505782	0.271758	0.616559
hsa-miR-144-5p	131.585	88.8159	0.567101	0.273766	0.61778
hsa-miR-671-3p	12.0036	26.4239	-1.13838	0.274966	0.619252
hsa-sno-ACA43	9.03627	18.6009	-1.04157	0.276807	0.622091
hsa-miR-500b	193.038	330.793	-0.777046	0.280578	0.626756
hsa-miR-500a-5p	193.038	330.793	-0.777046	0.280578	0.626756
hsa-miR-3611	14.9185	7.91229	0.91494	0.28018	0.626756
hsa-sno-14q(II-23)	35.3164	24.185	0.546225	0.282378	0.627376
hsa-sno-HBII-234	39.7422	30.1996	0.396143	0.283999	0.627726
hsa-miR-1224-5p	20.955	9.57161	1.13046	0.287549	0.632962
hsa-sno-U28	14.4248	37.6198	-1.38294	0.28748	0.632962
hsa-sno-Z17B	72.8916	114.914	-0.656727	0.288644	0.634721
hsa-miR-6087	32090.1	16327	0.974864	0.288995	0.634841
hsa-sno-ACA51	11.3968	15.8988	-0.480284	0.291672	0.638107
hsa-sno-ACA47	26.105	41.6075	-0.672517	0.292021	0.638219
hsa-tRNA-Arg-CGA	137.777	61.9798	1.15247	0.294091	0.642089
hsa-miR-378a-5p	154.037	408.614	-1.40746	0.296415	0.645192
hsa-rRNA-5S	346732	171005	1.01978	0.297231	0.646111
hsa-miR-585	5.77043	12.0948	-1.06764	0.298371	0.646111
hsa-sno-U44	417.02	897.763	-1.10622	0.299318	0.646913
hsa-miR-195-5p	12433.3	8378.06	0.56952	0.300346	0.648481
hsa-sno-ACA21	23.5063	40.3279	-0.778735	0.300763	0.648545
hsa-miR-379-5p	1686.78	1191.56	0.501417	0.303569	0.64873
hsa-miR-132-3p	1449	2897.56	-0.999777	0.30379	0.64873
hsa-miR-433	69.0038	114.231	-0.727208	0.302701	0.64873
hsa-sno-U107	14.6781	24.729	-0.752542	0.303521	0.64873
hsa-tRNA-Ala-GCY	2356.39	1146.53	1.03931	0.303381	0.64873
hsa-miR-320d	3.89703	9.32435	-1.25863	0.307708	0.653439
hsa-sno-ACA36	28.2495	18.2069	0.633745	0.308667	0.653935
hsa-tRNA-Ser-TCY	6874.48	2868.15	1.26113	0.310275	0.656044
hsa-tRNA-Val-GTA	14865.6	9489.84	0.64752	0.311412	0.6578
hsa-miR-181c-3p	70.7157	107.969	-0.610518	0.312122	0.658128
hsa-miR-432-5p	73.9529	51.6217	0.518629	0.312714	0.658128
hsa-miR-323b-3p	34.6151	21.6416	0.677595	0.313943	0.658606
hsa-miR-3913-5p	5.46872	9.50214	-0.797049	0.314686	0.659519
hsa-sno-U59B	175.083	121.11	0.531719	0.31602	0.661022
hsa-miR-624-5p	37.5119	23.1839	0.694223	0.318605	0.664639
hsa-miR-675-5p	6.4776	4.0204	0.68812	0.318643	0.664639
hsa-tRNA-Glu-GAG	1016.62	1261.09	-0.310886	0.3193	0.664639
hsa-miR-32-5p	556.559	362.919	0.616886	0.32322	0.668972
hsa-miR-487a	60.262	86.509	-0.521602	0.322754	0.668972
hsa-miR-1248	194.306	248.021	-0.352135	0.32574	0.672819
hsa-miR-99a-3p	114.243	202.995	-0.829335	0.32643	0.673596
hsa-sno-14q(II-28)	10.2465	6.8522	0.580487	0.328942	0.676824
hsa-miR-18b-5p	11.6473	20.4966	-0.815392	0.330353	0.679076
hsa-sno-U32A	118.839	158.501	-0.415482	0.332495	0.6821
hsa-let-7f-2-3p	35.5497	20.8906	0.766987	0.332602	0.6821
hsa-miR-218-5p	3310.67	5190.65	-0.648792	0.333432	0.682788
hsa-sno-U99	69.1521	92.0023	-0.411898	0.334578	0.682889
hsa-sno-U102	204.002	298.506	-0.549173	0.33411	0.682889
hsa-miR-128	1990.33	2966.77	-0.575888	0.334963	0.682889
hsa-miR-194-3p	20.1977	12.7551	0.663117	0.335074	0.682889
hsa-tRNA-Lys-AAG	126802	102367	0.308829	0.339484	0.687677
hsa-sno-U100	5.33776	10.5914	-0.988589	0.339334	0.687677
hsa-sno-U42A	18.0853	29.3368	-0.697895	0.339669	0.687677
hsa-miR-769-5p	267.874	423.839	-0.661965	0.339328	0.687677
hsa-miR-192-3p	189.495	133.386	0.506548	0.339324	0.687677
hsa-tRNA-Gln-CAG	14219	8472.25	0.747007	0.341064	0.688592
hsa-sno-U78	539.452	898.572	-0.736139	0.340934	0.688592
hsa-miR-2110	51.7651	42.025	0.300731	0.341837	0.689462
hsa-miR-744-3p	14.8296	22.4185	-0.596214	0.343567	0.691001
hsa-miR-200b-5p	262.436	364.948	-0.475722	0.343493	0.691001
hsa-miR-126-5p	9111.54	6773.13	0.427872	0.347585	0.693229
hsa-miR-543	171.338	257.162	-0.585835	0.348024	0.693248
hsa-sno-14q(II-26)	39.5402	27.2915	0.534866	0.349435	0.693693
hsa-sno-ACA57	21.1471	27.9685	-0.403342	0.357083	0.698167
hsa-miR-548k	19.2324	31.3405	-0.704486	0.356629	0.698167
hsa-miR-146a-3p	3.82971	10.4935	-1.45418	0.35573	0.698167
hsa-miR-99a-5p	28948.5	43256.1	-0.579415	0.356822	0.698167
hsa-tRNA-Arg-CGG	1468.43	759.972	0.950253	0.360876	0.702104
hsa-miR-4492	16.5916	9.75256	0.766603	0.362438	0.702592
hsa-miR-335-3p	634.771	470.586	0.431777	0.362175	0.702592
hsa-sno-ACA5	24.2248	36.0305	-0.572732	0.363686	0.702682
hsa-miR-642a-3p	4.68344	9.35641	-0.998385	0.363795	0.702682
hsa-sno-U66	78.2607	111.562	-0.511484	0.367094	0.707142
hsa-sno-SNORD121A	24.2172	15.2149	0.670543	0.370618	0.711485
hsa-tRNA-Thr-ACA	993.219	586.335	0.760386	0.374104	0.715154
hsa-sno-ACA32	184.169	273.543	-0.570739	0.374908	0.715154
hsa-sno-E3	261.455	321.287	-0.297304	0.374776	0.715154
hsa-sno-snR38A	22.8642	37.8231	-0.726176	0.380227	0.721808
hsa-sno-U69	86.1884	121.784	-0.498765	0.384521	0.726995
hsa-miR-628-5p	153.847	101.188	0.604461	0.38433	0.726995
hsa-tRNA-Cys-TGY	3070.98	6558.66	-1.0947	0.384883	0.727039
hsa-miR-4521	227.433	108.328	1.07003	0.385528	0.727454
hsa-tRNA-Ser-TCA_	1208.75	639.321	0.918909	0.385781	0.727454
hsa-tRNA-Leu-TTA	986.18	587.786	0.74656	0.386579	0.728317
hsa-sno-U58B	148.326	94.5707	0.64931	0.390254	0.731667
hsa-miR-181c-5p	695.81	941.872	-0.436837	0.390405	0.731667
hsa-tRNA-Thr-ACG_	99.1105	62.3696	0.668196	0.393655	0.737115
hsa-miR-484	1145.15	1715.72	-0.583279	0.396715	0.739615
hsa-miR-654-3p	839.492	614.368	0.450412	0.401475	0.746159
hsa-sno-U71d	22.7844	46.2689	-1.02199	0.402763	0.746159
hsa-tRNA-Leu-CTG	3211.56	1649.54	0.961212	0.403722	0.746833
hsa-miR-26a-5p	105123	75343.6	0.480522	0.404114	0.746914
hsa-let-7a-3p	260.833	354.015	-0.440681	0.404685	0.747326
hsa-miR-656	57.6049	35.5506	0.696319	0.405486	0.747517
hsa-miR-410	184.298	135.945	0.439012	0.407043	0.749098
hsa-miR-4497	14.3438	7.31307	0.971874	0.408756	0.750212
hsa-sno-HBII-135	216.41	150.517	0.523839	0.409551	0.750212
hsa-sno-mgU6-53	19.317	24.1864	-0.324324	0.409237	0.750212
hsa-sno-U37	86.2414	110.961	-0.363598	0.409747	0.750212
hsa-miR-184	30.6824	19.365	0.663959	0.413508	0.752599
hsa-miR-376a-5p	98.9649	68.8849	0.52273	0.412513	0.752599
hsa-miR-1304-3p	2.41488	8.44906	-1.80684	0.411893	0.752599
hsa-sno-14q(II-6)	9.11371	6.4649	0.495412	0.41449	0.753746
hsa-miR-193b-5p	45.5258	30.0779	0.597981	0.415092	0.754201
hsa-let-7b-5p	32228.6	23089.2	0.481124	0.416773	0.756614
hsa-miR-423-3p	3141.33	4653.11	-0.566821	0.417865	0.757314
hsa-sno-U31	5366.59	4478.94	0.260847	0.417729	0.757314
hsa-sno-14q(II-25)	13.1549	9.72272	0.436168	0.421963	0.762336
hsa-miR-548o-3p	11.2702	16.4495	-0.545524	0.423539	0.763724
hsa-sno-ACA54	64.1285	74.9769	-0.225481	0.425441	0.765865
hsa-let-7d-5p	3507.4	4843.66	-0.465695	0.429616	0.770148
hsa-sno-U54	24.809	46.446	-0.904692	0.43153	0.772933
hsa-miR-409-5p	54.0683	75.8824	-0.488981	0.432971	0.773605
hsa-miR-455-3p	705.525	593.153	0.250292	0.433089	0.773605
hsa-miR-28-5p	1493.02	2072.74	-0.473308	0.434523	0.775057
hsa-miR-1277-5p	8.54893	11.6657	-0.448458	0.435103	0.775445
hsa-miR-301a-5p	7.59744	13.5611	-0.835892	0.435906	0.776231
hsa-miR-532-3p	98.6514	142.448	-0.530023	0.437494	0.777123
hsa-miR-550a-5p	21.3124	17.0502	0.32191	0.442802	0.781373
hsa-sno-U83	343.611	425.504	-0.308397	0.44132	0.781373
hsa-miR-187-3p	3.35278	7.05947	-1.0742	0.441177	0.781373
hsa-sno-mgU6-53B	7.2848	12.6783	-0.799404	0.444645	0.783334
hsa-tRNA-Leu-CTA	1365.54	869.124	0.651837	0.445153	0.783587
hsa-sno-ACA8	106.377	126.199	-0.246523	0.447479	0.785427
hsa-miR-374b-3p	9.99852	14.9524	-0.580587	0.451339	0.789935
hsa-sno-U35A	210.845	230.45	-0.128272	0.453159	0.792473
hsa-tRNA-Ser-AGY	3403.72	1726.48	0.979283	0.453528	0.792473
hsa-tRNA-Ala-GCA	77.7119	103.534	-0.413895	0.454602	0.793057
hsa-miR-574-3p	833.619	1044.92	-0.325938	0.457634	0.793825
hsa-sno-ACA67B	1.09371	23.4069	-4.41963	0.460579	0.795473
hsa-miR-200b-3p	44571.3	33541.5	0.410167	0.461866	0.796014
hsa-sno-14q(II-11)	11.3451	8.14324	0.4784	0.463133	0.797556
hsa-tRNA-Ala-GCY_	12538.7	7753.05	0.693558	0.463888	0.798215
hsa-miR-323a-3p	85.9208	66.7737	0.363728	0.466125	0.799717
hsa-sno-U33	151.567	146.749	0.0466051	0.465291	0.799717
hsa-miR-502-5p	41.9526	61.2901	-0.546893	0.467169	0.800648
hsa-tRNA-Thr-ACY	5317.33	2924.08	0.862719	0.469434	0.802302
hsa-sno-U75	260.39	321.827	-0.305615	0.470011	0.802302
hsa-tRNA-Gln-CAA	6020.34	3725.21	0.692524	0.471718	0.802833
hsa-tRNA-Tyr-TAC	12022	6745.88	0.833596	0.477133	0.808675
hsa-miR-487b	1042.26	847.655	0.298169	0.478174	0.808913
hsa-sno-U90	92.5609	110.346	-0.253561	0.479047	0.809359
hsa-tRNA-Ala-GCG	5858.21	3787.64	0.629159	0.481878	0.813501
hsa-sno-14q(II-12)	123.251	82.4144	0.580633	0.48695	0.815164
hsa-sno-U83A	138.123	172.258	-0.318617	0.486461	0.815164
hsa-miR-493-3p	230.661	311.544	-0.433664	0.486261	0.815164
hsa-miR-320b	29.548	45.7382	-0.630342	0.487041	0.815164
hsa-miR-22-5p	5235.63	6653.91	-0.34584	0.488632	0.815909
hsa-miR-423-5p	989.2	814.687	0.280015	0.490264	0.817361
hsa-miR-320c	15.007	24.3553	-0.698602	0.49326	0.821716
hsa-miR-148b-3p	1981.55	1538.4	0.365196	0.494515	0.823168
hsa-sno-U42B	105.042	148.262	-0.497189	0.495044	0.82341
hsa-miR-3676-5p	1910.48	1044.39	0.871279	0.495996	0.824352
hsa-miR-151a-5p	66.4093	93.1443	-0.488083	0.500384	0.829075
hsa-sno-ACA9	129.131	164.473	-0.349019	0.500996	0.829449
hsa-miR-3195	11.2834	7.12537	0.663168	0.502427	0.831175
hsa-let-7g-3p	45.6682	38.0371	0.263785	0.507649	0.838521
hsa-miR-320a	1332.92	1887.04	-0.501536	0.513496	0.842982
hsa-miR-26b-3p	135.659	106.136	0.354073	0.516014	0.845175
hsa-miR-660-3p	49.033	75.0293	-0.613701	0.517667	0.847235
hsa-miR-556-5p	23.1057	15.6178	0.565055	0.520355	0.849638
hsa-miR-34a-3p	33.29	43.1583	-0.374551	0.519887	0.849638
hsa-miR-130a-5p	16.7964	21.4081	-0.350003	0.524206	0.849659
hsa-sno-HBII-240	25.0583	41.2828	-0.720255	0.524118	0.849659
hsa-miR-191-3p	3.79776	7.51757	-0.985117	0.523405	0.849659
hsa-sno-U103B	53.0557	34.3825	0.625831	0.529471	0.854028
hsa-sno-U103	53.0557	34.3825	0.625831	0.529471	0.854028
hsa-miR-378a-3p	1428.63	2807.02	-0.974412	0.52882	0.854028
hsa-miR-378c	51.406	88.3933	-0.782001	0.534395	0.858457
hsa-miR-29a-3p	40690.1	53382.9	-0.391697	0.535597	0.858878
hsa-let-7g-5p	26793.1	22168.7	0.273341	0.542747	0.859416
hsa-sno-ACA40	26.4383	28.6107	-0.113928	0.540508	0.859416
hsa-miR-33a-3p	55.5778	40.7265	0.448542	0.539155	0.859416
hsa-sno-HBI-100	79.3904	120.241	-0.598895	0.543183	0.859472
hsa-miR-365a-5p	6.68871	10.4876	-0.648892	0.545767	0.861884
hsa-sno-HBII-85-18	24.5625	26.5502	-0.112263	0.546315	0.861884
hsa-sno-ACA58	156.625	114.032	0.457878	0.548242	0.863203
hsa-miR-942	55.2184	49.4897	0.15802	0.548762	0.863203
hsa-miR-550a-3p	88.2063	82.1295	0.10298	0.549615	0.863297
hsa-sno-HBII-85-20	35.6926	26.2046	0.445805	0.549627	0.863297
hsa-tRNA-Leu-TTG	4641.16	2568.68	0.853458	0.552928	0.867212
hsa-sno-U29	303.376	336.899	-0.15121	0.561318	0.877801
hsa-tRNA-Leu-CTY	5666.03	3727.47	0.604139	0.561959	0.878163
hsa-sno-HBII-85-22	38.9317	28.7403	0.437871	0.563523	0.879966
hsa-miR-589-5p	10.7493	14.1733	-0.398927	0.570319	0.885368
hsa-sno-HBII-85-17	40.8632	29.9109	0.45013	0.570467	0.885368
hsa-sno-HBII-85-19	40.8632	29.9109	0.45013	0.570467	0.885368
hsa-miR-491-5p	6.69413	10.8919	-0.702287	0.570699	0.885368
hsa-sno-U85	62.0064	64.7207	-0.0618096	0.572505	0.886886
hsa-sno-U64	30.18	33.0717	-0.132006	0.57243	0.886886
hsa-miR-576-5p	70.2334	84.4837	-0.266516	0.574395	0.88725
hsa-tRNA-Glu-GAA	750.665	822.355	-0.131592	0.574139	0.88725
hsa-miR-152	2877.75	3299.39	-0.197259	0.576563	0.889957
hsa-miR-500a-3p	163.4	228.823	-0.485823	0.577011	0.890009
hsa-tRNA-Ser-TCG	601.896	385.307	0.643505	0.580248	0.893805
hsa-tRNA-Lys-AAA	25092.1	20306.9	0.305264	0.581268	0.893805
hsa-sno-U76	272.328	312.145	-0.19687	0.583994	0.893805
hsa-miR-126-3p	26524.4	23884	0.151279	0.586416	0.893805
hsa-miR-195-3p	51.9699	72.4684	-0.479674	0.582283	0.893805
hsa-miR-1260a	214.06	172.562	0.310896	0.5893	0.895435
hsa-sno-HBII-85-15	71.1667	48.7676	0.545279	0.590314	0.896341
hsa-sno-ACA26	70.3371	81.9908	-0.221176	0.594405	0.897163
hsa-miR-24-1-5p	512.285	623.06	-0.282425	0.595352	0.897163
hsa-miR-194-5p	10477	8627.53	0.280205	0.591749	0.897163
hsa-sno-14q(II-14)	14.2557	10.4468	0.448483	0.597612	0.897163
hsa-miR-340-5p	2547.5	2073.21	0.297216	0.601711	0.900886
hsa-miR-582-5p	64.6168	75.4184	-0.223006	0.606277	0.905825
hsa-sno-ACA19	36.8729	40.4779	-0.134571	0.607491	0.906257
hsa-sno-14q(II-16)	13.3649	10.5357	0.343157	0.609948	0.906257
hsa-miR-224-3p	276.275	339.388	-0.296829	0.608912	0.906257
hsa-tRNA-Glu-GAG_	84626	67763.9	0.320584	0.610802	0.906897
hsa-miR-151a-3p	4673.2	6150.48	-0.396287	0.615074	0.908208
hsa-miR-140-5p	3797.83	4655.61	-0.293793	0.613192	0.908208
hsa-sno-U87	713.771	626.16	0.18893	0.61405	0.908208
hsa-sno-14q(I-7)	45.91	40.9129	0.166253	0.619693	0.914399
hsa-miR-3676-3p	2322.85	1374.81	0.756668	0.622193	0.914939
hsa-miR-3653	10.8388	11.6888	-0.108914	0.621379	0.914939
hsa-sno-ACA24	89.883	70.434	0.351776	0.622917	0.915376
hsa-sno-HBII-55	195.043	153.202	0.348358	0.623807	0.915429
hsa-sno-14q(II-10)	5.44436	4.68554	0.216547	0.623628	0.915429
hsa-miR-532-5p	1317.74	1768.7	-0.424623	0.624791	0.916245
hsa-sno-U50	366.884	466.166	-0.345521	0.627894	0.917659
hsa-sno-ACA20	160.071	155.193	0.0446481	0.629785	0.919169
hsa-miR-625-3p	102.878	100.619	0.0320228	0.629663	0.919169
hsa-let-7a-5p	45711.1	39559.9	0.208507	0.636406	0.920867
hsa-miR-15a-5p	3254.39	2810.72	0.211446	0.633219	0.920867
hsa-miR-200a-3p	37608.7	29830.7	0.334269	0.636962	0.920867
hsa-sno-U62A	74.1436	56.0222	0.404325	0.635549	0.920867
hsa-sno-U62B	74.1436	56.0222	0.404325	0.635549	0.920867
hsa-miR-502-3p	237.064	314.828	-0.40929	0.637972	0.920901
hsa-sno-U41	5.00114	13.8406	-1.46858	0.638703	0.920901
hsa-tRNA-Ser-TCA	731.01	486.385	0.587794	0.643037	0.924042
hsa-let-7f-5p	32021.5	26130.5	0.293305	0.644339	0.924395
hsa-sno-HBII-382	182.967	147.89	0.307054	0.645594	0.924619
hsa-sno-mgU2-25/61	183.31	148.653	0.30234	0.651763	0.929429
hsa-miR-3158-3p	4.09861	7.07856	-0.788322	0.653652	0.929429
hsa-miR-577	17.5683	11.8748	0.565078	0.656016	0.929845
hsa-miR-1277-3p	11.1414	13.0404	-0.22705	0.664912	0.929896
hsa-sno-ACA17	68.681	79.3673	-0.208635	0.667305	0.929896
hsa-sno-ACA63	63.5203	77.3567	-0.284307	0.666055	0.929896
hsa-miR-5100	336.42	200.977	0.743233	0.667306	0.929896
hsa-miR-129-5p	92.5506	240.536	-1.37794	0.663727	0.929896
hsa-miR-29b-3p	6102.11	6989.24	-0.195828	0.660675	0.929896
hsa-miR-485-3p	27.0075	32.3064	-0.258459	0.665463	0.929896
hsa-miR-378d	21.1303	29.1646	-0.464907	0.658524	0.929896
hsa-sno-U16	113.826	133.87	-0.234005	0.662311	0.929896
hsa-miR-16-5p	29337.7	25459.1	0.204576	0.668303	0.930417
hsa-miR-641	25.0884	23.8218	0.0747382	0.670877	0.93158
hsa-miR-597	6.06074	6.08325	-0.00534824	0.670331	0.93158
hsa-sno-SNORA38B	4.13831	6.67708	-0.690177	0.670679	0.93158
hsa-miR-340-3p	257.044	302.46	-0.234727	0.672553	0.9327
hsa-miR-129-1-3p	78.6908	54.0588	0.541666	0.677432	0.934938
hsa-sno-ACA33	36.2176	37.5975	-0.0539454	0.677726	0.934938
hsa-miR-361-5p	2501.85	3042.78	-0.282395	0.679685	0.935931
hsa-sno-ACA28	312.857	313.317	-0.0021229	0.683196	0.937155
hsa-tRNA-Leu-CTA_	287.406	319.431	-0.15241	0.690606	0.946108
hsa-miR-4662a-5p	4.75165	12.7866	-1.42813	0.69436	0.947551
hsa-miR-139-3p	8.52673	8.08201	0.0772779	0.695711	0.948255
hsa-miR-129-2-3p	98.1009	234.226	-1.25556	0.697107	0.949554
hsa-sno-14q(II-5)	5.9364	5.06901	0.227885	0.698961	0.95059
hsa-miR-22-3p	43231.5	48699.7	-0.17183	0.702247	0.95059
hsa-sno-ACA10	16.0422	17.2723	-0.106586	0.705995	0.954387
hsa-sno-U55	142.56	158.963	-0.157128	0.712578	0.960605
hsa-miR-379-3p	28.1776	23.356	0.270757	0.712837	0.960605
hsa-miR-299-5p	137.564	153.786	-0.160813	0.716052	0.962517
hsa-miR-449a	22.7371	29.0713	-0.354548	0.717881	0.963767
hsa-sno-HBII-95B	38.9099	40.4324	-0.0553754	0.721677	0.967047
hsa-sno-U94	224.239	208.813	0.102826	0.722517	0.967409
hsa-sno-U88	201.719	186.133	0.116017	0.723192	0.967409
hsa-sno-U50B	224.468	230.902	-0.0407745	0.723301	0.967409
hsa-sno-ACA46	44.7052	44.6582	0.00151773	0.725567	0.968627
hsa-miR-148b-5p	103.906	125.705	-0.274769	0.727476	0.970571
hsa-miR-376b-3p	26.0778	20.3217	0.359802	0.729898	0.972592
hsa-sno-U80	348.319	386.397	-0.149675	0.732037	0.972788
hsa-sno-U47	586.634	614.937	-0.0679792	0.73182	0.972788
hsa-miR-140-3p	2665.42	3338.23	-0.324718	0.73456	0.974565
hsa-tRNA-Met	313.747	237.745	0.400189	0.746983	0.974813
hsa-miR-34a-5p	6666.74	7487.59	-0.16752	0.735716	0.974813
hsa-sno-U19-2	13.6513	18.1861	-0.413804	0.747373	0.974813
hsa-sno-ACA37	10.2425	7.14857	0.518839	0.747462	0.974813
hsa-miR-20b-5p	97.6113	89.1761	0.130392	0.744781	0.974813
hsa-miR-3912	16.6337	20.3147	-0.288415	0.742077	0.974813
hsa-miR-497-3p	14.5777	12.7535	0.192877	0.756486	0.978876
hsa-tRNA-Met_	2383.4	1746.42	0.448624	0.756529	0.978876
hsa-sno-HBII-85-16	37.8063	30.2834	0.320102	0.76015	0.980603
hsa-miR-483-3p	14.3547	14.9056	-0.0543361	0.762195	0.98239
hsa-miR-101-5p	62.1392	58.4368	0.0886278	0.762452	0.98239
hsa-sno-U93	105.247	125.439	-0.253197	0.768689	0.986867
hsa-miR-106a-5p	117.321	118.839	-0.0185502	0.771399	0.989625
hsa-miR-127-5p	244.056	229.789	0.0869055	0.772605	0.989625
hsa-sno-U57	821.918	847.999	-0.0450672	0.772296	0.989625
hsa-miR-26a-2-3p	28.77	23.0724	0.318395	0.773145	0.989625
hsa-sno-U65	142.004	105.628	0.426937	0.776589	0.991076
hsa-miR-411-3p	76.8583	82.1427	-0.0959313	0.776435	0.991076
hsa-tRNA-Pro-CCA	2240.75	1669.35	0.424693	0.777254	0.991334
hsa-miR-628-3p	31.2179	27.9064	0.161776	0.784329	0.99503
hsa-sno-HBII-85-21	23.6366	24.3254	-0.0414401	0.786772	0.99754
hsa-miR-495-3p	1039.05	973.36	0.0942257	0.823447	1
hsa-tRNA-SeC(e)-TGA	1306.77	990.413	0.399905	0.826338	1
hsa-sno-U105B	45.5284	44.6729	0.0273665	0.950856	1
hsa-miR-369-5p	780.271	713.292	0.129483	0.813369	1
hsa-miR-485-5p	53.5304	51.8994	0.0446411	0.915984	1
hsa-miR-130a-3p	1367.37	1337.04	0.032356	0.844304	1
hsa-miR-374a-5p	3630.34	3168.11	0.196481	0.919095	1
hsa-miR-362-5p	758.362	945.363	-0.317981	0.841454	1
hsa-sno-SNORD124	9.28526	8.13293	0.191166	0.822847	1
hsa-miR-186-5p	6080.27	5851.61	0.0553009	0.914366	1
hsa-miR-495-5p	9.00279	9.06985	-0.0107062	0.98237	1
hsa-tRNA-Leu-TTA(m)	5484.64	4631.16	0.244024	0.92528	1
hsa-sno-ACA45	879.512	914.453	-0.056205	0.974816	1
hsa-sno-ACA41	18.0007	17.109	0.0733014	0.94459	1
hsa-sno-ACA49	11.9774	7.70571	0.63632	0.868234	1
hsa-miR-652-5p	15.2529	21.3511	-0.485223	0.926002	1
hsa-miR-1260b	243.142	231.006	0.0738701	0.940624	1
hsa-sno-ACA7	393.224	299.44	0.393084	0.869031	1
hsa-sno-ACA6	24.0405	17.12	0.489781	0.851406	1
hsa-sno-ACA7B	190.799	154.878	0.300925	0.92341	1
hsa-miR-548e	16.7796	18.2323	-0.119785	0.841727	1
hsa-miR-9-5p	194.095	189.15	0.0372344	0.834822	1
hsa-miR-4510	5.25965	7.09893	-0.432636	0.839298	1
hsa-miR-451a	16427	17020.2	-0.0511724	0.98526	1
hsa-miR-23b-5p	22.2496	24.7805	-0.155422	0.82576	1
hsa-miR-382-5p	267.05	289.056	-0.114239	0.960007	1
hsa-miR-4286	7.14623	8.76179	-0.294043	1	1
hsa-sno-U95	1155.29	1244.33	-0.107114	0.803344	1
hsa-let-7b-3p	286.701	337.213	-0.234113	0.808412	1
hsa-sno-U49B	53.6514	51.3112	0.0643418	1	1
hsa-sno-U36B	176.047	156.043	0.17402	0.933865	1
hsa-miR-25-3p	3178.94	3417.51	-0.104402	0.977919	1
hsa-sno-HBI-61	575.049	534.825	0.10462	0.815266	1
hsa-miR-3194-3p	30.8918	37.6602	-0.285816	0.82164	1
hsa-sno-U15A	491.789	520.773	-0.0826151	0.844016	1
hsa-miR-3613-3p	43.8046	45.0411	-0.0401615	0.904311	1
hsa-miR-98-5p	1946.4	2066.02	-0.0860418	0.887107	1
hsa-miR-429	10301	9806.61	0.0709655	0.890992	1
hsa-miR-23b-3p	24318.5	22456	0.114957	0.895145	1
hsa-sno-U53	60.9881	56.9425	0.0990232	0.818364	1
hsa-sno-HBII-202	236.937	238.52	-0.00960622	0.857792	1
hsa-miR-33b-5p	16.8905	18.1767	-0.105873	0.807411	1
hsa-miR-26a-1-3p	8.50899	8.21586	0.0505756	0.969088	1
hsa-sno-U58A	116.982	101.938	0.198595	0.921976	1
hsa-sno-U48	1127.88	1194.03	-0.0822246	0.888232	1
hsa-miR-3200-3p	18.2161	18.433	-0.0170705	1	1
hsa-miR-374a-3p	27.5995	20.6685	0.417211	0.813049	1
hsa-sno-ACA35	9.73216	9.53724	0.0291875	0.876774	1
hsa-sno-ACA31	49.271	53.2991	-0.113373	0.857202	1
hsa-miR-3613-5p	569.795	685.427	-0.26656	0.810223	1
hsa-sno-U79	183.435	163.017	0.170251	0.948306	1
hsa-sno-U77	208.726	221.864	-0.0880648	0.875916	1
hsa-sno-U72	67.8313	55.6204	0.286338	0.945315	1
hsa-miR-17-3p	328.632	346.539	-0.0765482	0.901273	1
hsa-miR-183-5p	2264.76	2609.03	-0.204156	0.863901	1
hsa-miR-92a-3p	10165.6	10712	-0.0755216	0.864233	1
hsa-sno-HBII-316	54.7728	61.9815	-0.178378	0.916944	1
hsa-miR-551b-3p	86.7198	76.4893	0.181104	0.93342	1
hsa-miR-483-5p	9.85203	14.7213	-0.579414	0.812781	1
hsa-sno-ACA14b	68.9169	61.1012	0.173656	0.870352	1
hsa-miR-23c	23.0142	24.0278	-0.0621812	0.885008	1
hsa-miR-378i	18.8464	18.588	0.0199147	0.791688	1
hsa-sno-U61	288.319	276.833	0.0586533	0.983514	1
hsa-miR-758-3p	119.984	114.764	0.0641765	0.887123	1
hsa-tRNA-Met-i	25694.5	24183.6	0.087431	0.951829	1
hsa-miR-95	1214.55	1182.23	0.0389166	0.966512	1
hsa-miR-6513-3p	10.0047	10.9004	-0.123698	0.876545	1
hsa-miR-296-5p	161.661	176.301	-0.125067	0.894684	1
hsa-miR-380-3p	11.7749	11.0225	0.0952659	1	1
hsa-miR-660-5p	1274.99	1337.32	-0.0688674	1	1
hsa-miR-576-3p	9.91952	10.7712	-0.118832	0.988853	1
hsa-miR-33a-5p	69.0713	76.0668	-0.139181	0.924252	1
hsa-miR-1251	6.1078	5.91877	0.0453568	0.885584	1
hsa-sno-U71b	73.4784	80.6651	-0.134624	0.864394	1
hsa-miR-98-3p	16.6992	19.4705	-0.221509	0.890628	1
hsa-miR-9-3p	70.8504	72.7212	-0.0376001	1	1
hsa-miR-4677-3p	10.1973	10.106	0.0129783	0.912794	1
hsa-tRNA-Arg-CGY_	3498.3	2615.25	0.419704	0.961301	1
hsa-sno-U30	774.516	802.347	-0.0509313	1	1
hsa-miR-382-3p	62.3478	51.7518	0.26873	0.917681	1
hsa-miR-374b-5p	4516.37	4613.83	-0.0308022	0.813493	1
hsa-sno-E2	40.1197	40.6971	-0.0206176	0.860686	1
hsa-tRNA-Pro-CCG	770.313	669.088	0.203247	1	1
hsa-tRNA-Pro-CCY	1728.39	1334.95	0.372641	0.858176	1
hsa-miR-20a-5p	5108.69	6037.81	-0.241071	0.856454	1
hsa-miR-494	418.085	392.317	0.0917752	0.877465	1
hsa-miR-496	6.66752	7.82992	-0.231847	0.90465	1
hsa-sno-HBII-180A	16.0704	19.0281	-0.243722	0.85307	1
hsa-sno-HBII-95	33.4369	35.2107	-0.0745694	0.823616	1
hsa-sno-U23	172.223	136.683	0.333444	1	1
hsa-miR-1299	5.75348	4.67119	0.300645	1	1
hsa-sno-U18C	58.4837	44.3902	0.397792	0.911157	1
hsa-sno-ACA42	67.5189	77.1073	-0.191576	0.867269	1
hsa-sno-U18A	428.399	404.866	0.0815088	0.866176	1
hsa-sno-U18B	262.693	229.483	0.194992	0.920952	1
hsa-miR-29b-2-5p	125.672	132.741	-0.0789469	0.975338	1
hsa-miR-3609	11.5176	13.8442	-0.265443	0.944834	1
