# Supplementary material for: Next-generation sequencing reveals novel differentially regulated mRNAs, lncRNAs, miRNAs, sdRNAs and a piRNA in pancreatic cancer
Source: Mol Cancer. 2015 Apr 25;14:94. doi: 10.1186/s12943-015-0358-5 (PMC4417536; doi:10.1186/s12943-015-0358-5)
Supplement: Additional file 4: Table S4. — Differentially expressed sncRNAs between control and PDAC tissues. [file 12943_2015_358_MOESM4_ESM.xls]

## Sheet: Upregulated
id	NEV Normal	NEV PDAC	log2FoldChange	pval	FDR
hsa-miR-135b-3p	1.18347	80.9283	-6.09554	2.29497e-12	4.4731e-10
hsa-miR-135b-5p	948.89	9475.01	-3.31982	2e-09	2.40719e-07
hsa-miR-21-3p	174.625	2117.28	-3.59988	4.76407e-09	4.88608e-07
hsa-miR-708-5p	309.186	3100.26	-3.32584	2.49477e-08	2.22866e-06
hsa-miR-615-3p	1.20033	97.2043	-6.33951	2.84199e-08	2.43729e-06
hsa-miR-34c-5p	47.5248	475.21	-3.32181	6.87742e-08	4.75651e-06
hsa-miR-431-5p	7.03405	99.6777	-3.82484	9.90521e-08	6.24611e-06
hsa-miR-511	17.1463	242.57	-3.82243	1.32865e-07	7.91283e-06
hsa-miR-143-5p	238.686	2089.83	-3.1302	1.59129e-07	9.22085e-06
hsa-miR-222-3p	2263.66	17399.2	-2.94229	2.36859e-07	1.31358e-05
hsa-miR-34c-3p	2.68377	49.7069	-4.21111	4.31075e-07	2.1039e-05
hsa-miR-155-5p	392.439	3458.72	-3.1397	4.3177e-07	2.1039e-05
hsa-miR-24-2-5p	396.53	2965.29	-2.90267	8.92285e-07	4.07034e-05
hsa-miR-34b-3p	1.01042	29.4744	-4.86644	1.58807e-06	6.80963e-05
hsa-miR-708-3p	24.4044	188.719	-2.95102	2.6034e-06	0.00010734
hsa-miR-223-5p	17.3799	204.814	-3.55882	2.76112e-06	0.000111695
hsa-miR-34b-5p	12.4576	96.7407	-2.95709	2.88388e-06	0.000114501
hsa-miR-10a-3p	101.075	643.84	-2.67127	4.04968e-06	0.000144709
hsa-miR-196b-5p	10.0852	738.023	-6.19336	5.29906e-06	0.000183245
hsa-miR-2355-3p	3.80639	43.177	-3.50377	8.89069e-06	0.000293256
hsa-miR-874	40.0187	342.503	-3.09737	1.58707e-05	0.000500395
hsa-miR-146a-5p	417.281	2156.8	-2.3698	1.79301e-05	0.000557133
hsa-miR-221-3p	2509.85	13855.5	-2.46478	1.89222e-05	0.000577373
hsa-miR-142-5p	295.997	1506.11	-2.34717	2.21678e-05	0.000642268
hsa-miR-6503-5p	0.266741	15.3548	-5.84711	2.32913e-05	0.000665821
hsa-miR-3910	5.17332	46.1568	-3.15738	2.48622e-05	0.000701375
hsa-miR-3943	0.266741	14.2271	-5.73706	4.45478e-05	0.00113703
hsa-miR-10a-5p	6503.07	29380.9	-2.17569	7.86419e-05	0.00187343
hsa-miR-223-3p	663.382	7050.47	-3.40981	8.05889e-05	0.00189871
hsa-miR-6503-3p	1.5292	21.7037	-3.82709	8.21303e-05	0.00191399
hsa-miR-424-3p	32.2089	157.671	-2.29139	0.000107012	0.00244079
hsa-miR-551a	1.7489	22.8728	-3.70911	0.000191257	0.00402015
hsa-miR-27a-5p	109.789	511.602	-2.22029	0.000188552	0.00402015
hsa-miR-4772-5p	3.11279	32.0201	-3.3627	0.000200955	0.00418299
hsa-miR-221-5p	84.6165	386.056	-2.1898	0.000264738	0.00530466
hsa-miR-181b-5p	1515.29	6146.15	-2.02009	0.000271675	0.00539326
hsa-let-7a-2-3p	2.13608	33.9462	-3.99021	0.000297686	0.00574989
hsa-miR-2116-5p	0.266741	14.7045	-5.78467	0.000409546	0.00731722
hsa-miR-23a-3p	9458.5	38172.7	-2.01286	0.000417018	0.00732859
hsa-sno-HBII-420	6.15699	57.3031	-3.21831	0.000425206	0.00741172
hsa-miR-663a	3.30056	22.3891	-2.76201	0.000440813	0.00762179
hsa-let-7i-3p	204.264	816.687	-1.99935	0.00051024	0.00861381
hsa-miR-142-3p	1256.45	4966.6	-1.98291	0.000509298	0.00861381
hsa-sno-ACA61	65.0088	240.902	-1.88974	0.000576714	0.00951134
hsa-miR-887	17.0161	89.6118	-2.39678	0.000902627	0.0142297
hsa-miR-199b-5p	2059.1	6718.57	-1.70614	0.00115045	0.0173702
hsa-miR-214-5p	484.354	1875.26	-1.95296	0.00116794	0.017511
hsa-miR-503-5p	78.6564	532.964	-2.7604	0.00121442	0.0180814
hsa-miR-769-3p	0.266741	9.42168	-5.14247	0.00129728	0.0191818
hsa-miR-27a-3p	16849	58302.3	-1.79089	0.00136465	0.0199035
hsa-miR-542-5p	6.46898	35.7519	-2.46641	0.00147436	0.0209815
hsa-miR-199a-5p	4676.45	15915.3	-1.76692	0.00148745	0.0209815
hsa-let-7i-5p	10523.9	36573.3	-1.79712	0.00150447	0.0210822
hsa-miR-181a-3p	44.0531	163.404	-1.89113	0.00152532	0.0210987
hsa-miR-1228-3p	1.36692	16.3825	-3.58315	0.00163189	0.0220458
hsa-miR-122-5p	1.1334	13.4253	-3.56622	0.00163493	0.0220458
hsa-miR-3117-3p	2.24917	36.0738	-4.00349	0.0017093	0.0227624
hsa-miR-2355-5p	1.17701	14.3941	-3.61229	0.00178315	0.0234545
hsa-miR-1249	9.45156	53.4534	-2.49966	0.0019459	0.0250937
hsa-miR-450b-5p	8.50658	33.0303	-1.95714	0.001978	0.0250937
hsa-miR-1185-1-3p	35.605	138.334	-1.958	0.00197403	0.0250937
hsa-miR-1301	11.7823	61.9694	-2.39494	0.00208874	0.0261887
hsa-miR-145-3p	462.834	1447.95	-1.64545	0.00227443	0.0277067
hsa-miR-425-5p	2458.21	7981.81	-1.69911	0.00240318	0.0291097
hsa-miR-145-5p	4634.27	15485.1	-1.74046	0.00245483	0.0292398
hsa-miR-99b-3p	46.3886	174.071	-1.90784	0.00327608	0.0375611
hsa-miR-370	21.8877	79.9915	-1.86973	0.00326764	0.0375611
hsa-miR-100-5p	7516.36	26388.2	-1.81179	0.00353003	0.0386142
hsa-sno-HBII-99B	154.422	511.748	-1.72856	0.00364241	0.0392059
hsa-miR-103a-2-5p	18.0076	72.026	-1.99991	0.00390469	0.0410375
hsa-miR-10b-3p	13.7017	49.1433	-1.84264	0.00403099	0.0415319
hsa-sno-U19	12.2776	49.473	-2.01061	0.00404835	0.0415319
hsa-miR-210	553.94	4349.24	-2.97296	0.00411	0.0415722
hsa-miR-618	10.7495	80.9809	-2.91331	0.00419216	0.0419999
hsa-miR-3614-3p	2.04886	19.1959	-3.22791	0.00436445	0.0427278
hsa-miR-1307-3p	103.067	842.493	-3.03108	0.00448474	0.0437059
hsa-miR-146b-3p	7.21531	40.7783	-2.49867	0.00488696	0.0463612
hsa-miR-29b-1-5p	7.18375	37.9075	-2.39967	0.00529011	0.0495283

## Sheet: Downregulated
id	NEV Normal	NEV PDAC	log2FoldChange	pval	FDR
hsa-miR-216b	57650.3	99.5886	9.17713	1.57308e-42	1.04657e-39
hsa-miR-216a-3p	3218.9	4.05321	9.63329	1.0377e-42	1.04657e-39
hsa-miR-217	86322.3	143.076	9.23681	2.4407e-42	1.04657e-39
hsa-miR-216a-5p	35959.9	144.666	7.95752	7.77582e-35	2.38162e-32
hsa-miR-802	3702.21	1.95982	10.8835	3.80419e-31	9.06243e-29
hsa-miR-148a-5p	4252.9	178.861	4.57153	9.80443e-17	2.10207e-14
hsa-miR-2114-5p	88.4933	0.916953	6.59258	5.68444e-11	1.01562e-08
hsa-miR-375	121790	11992.2	3.34423	4.04247e-10	6.19395e-08
hsa-miR-130b-5p	890.382	95.0708	3.22735	1.92259e-09	2.40719e-07
hsa-miR-148a-3p	224094	25764.7	3.12064	4.7858e-09	4.88608e-07
hsa-miR-130b-3p	3037.99	395.174	2.94256	8.81693e-09	8.21891e-07
hsa-miR-190b	436.601	19.5234	4.48304	3.4e-08	2.60176e-06
hsa-miR-2114-3p	44.6744	0.344312	7.01959	5.67729e-07	2.70491e-05
hsa-sno-HBII-296B	1159.54	208.825	2.47318	1.17521e-06	5.24928e-05
hsa-miR-30c-2-3p	164.072	27.0533	2.60046	1.50151e-06	6.56989e-05
hsa-miR-219-5p	219.712	36.3553	2.59538	1.92225e-06	8.08097e-05
hsa_piR_017061	4818.02	951.716	2.33984	3.94515e-06	0.000144709
hsa-miR-30a-3p	1350.36	274.995	2.29586	4.03837e-06	0.000144709
hsa-miR-29c-3p	41297.8	8131.44	2.34448	9.2556e-06	0.000300667
hsa-sno-U104	7726.36	1703.01	2.1817	2.61511e-05	0.000728155
hsa-sno-HBII-85-29	35.0251	4.40672	2.99061	3.03196e-05	0.000833401
hsa-miR-3144-3p	11.067	0.360106	4.9417	4.17912e-05	0.00110618
hsa-sno-SNORD123	356.568	76.5818	2.2191	4.6092e-05	0.0011626
hsa-miR-561-5p	52.3293	7.43727	2.81477	5.88268e-05	0.00144971
hsa-sno-14q(0)	924.147	236.952	1.96352	8.71816e-05	0.00200986
hsa-sno-snR38B	4266.3	1123.77	1.92465	0.000137408	0.00310108
hsa-miR-1468	46.1627	7.43336	2.63464	0.000164028	0.00362553
hsa-miR-30a-5p	52014.3	14446.5	1.84819	0.000189968	0.00402015
hsa-sno-U24	1424.57	383.357	1.89376	0.000227192	0.00463904
hsa-miR-141-3p	37947.9	9621.11	1.97974	0.000274858	0.00540114
hsa-miR-153	408.769	108.51	1.91345	0.000367448	0.00697175
hsa-miR-548b-3p	15.1862	1.08698	3.80436	0.000380708	0.0070347
hsa-miR-141-5p	427.234	124.685	1.77673	0.000519778	0.00870628
hsa-sno-HBII-85-26	73.0689	17.7997	2.03741	0.000637392	0.0104318
hsa-sno-U81	19820.3	5777.56	1.77845	0.000797942	0.0127671
hsa-sno-14q(I-4)	202.67	64.2886	1.6565	0.00106346	0.0162861
hsa-miR-675-3p	78.4318	25.8154	1.60321	0.00157566	0.0216552
hsa-sno-HBII-52-34	14.5249	1.90873	2.92784	0.00190133	0.0248564
hsa-sno-14q(I-3)	74.398	20.8464	1.83547	0.00216079	0.0269345
hsa-miR-135a-5p	1585.92	382.985	2.04996	0.00225448	0.0276207
hsa-miR-136-3p	1132.44	343.274	1.722	0.00331552	0.0378111
hsa-sno-U45B	267.706	79.7994	1.7462	0.00358367	0.038805
hsa-miR-338-3p	3259.56	1029.7	1.66245	0.00384306	0.0405887
hsa-miR-548j	31.8059	8.86981	1.84232	0.00396189	0.0412344
hsa-sno-HBII-85-2	48.4114	15.5838	1.6353	0.00406796	0.0415319
