# Supplementary material for: Next-generation sequencing reveals novel differentially regulated mRNAs, lncRNAs, miRNAs, sdRNAs and a piRNA in pancreatic cancer
Source: Mol Cancer. 2015 Apr 25;14:94. doi: 10.1186/s12943-015-0358-5 (PMC4417536; doi:10.1186/s12943-015-0358-5)
Supplement: Additional file 6: Table S5. — Enriched GO terms of significantly downregulated genes in PDAC. [file 12943_2015_358_MOESM6_ESM.xls]

## Sheet: Sheet1
Category	Term	Count	%	PValue	FDR	Genes
GOTERM_BP_FAT	GO:0006414~translational elongation	33	3.57143	2.02812e-18	5.57734e-15	RPL18, RPL17, EEF1B2, RPL13, RPL35, RPL36, RPS2, RPL13AP5, RPL32, RPL6, RPL34, RPL9, RPL3, RPL5, RPL11, RPL12, RPL4, RPL7A, RPL35A, EEF1A1, RPL26, RPS9, EEF2, RPS6, RPS4X, RPS5, RPL29, RPL22, RPL13A, RPS14, RPL3L, RPS12, EEF1G, UBA52
GOTERM_CC_FAT	GO:0022626~cytosolic ribosome	23	2.48918	8.04149e-11	3.17639e-08	RPL18, RPL13, RPL35, RPL26, RPS9, RPL36, RPS2, RPS6, RPS4X, RPS5, RPL29, RPL32, RPL6, RPL22, RPL34, RPS14, RPS12, RPL3, RPL5, RPL11, RPL4, RPL7A, UBA52
GOTERM_BP_FAT	GO:0007586~digestion	21	2.27273	7.4339e-09	1.02216e-05	PNLIP, CELA3A, PNLIPRP2, CCKBR, CTRB1, CTRB2, PRSS1, SCTR, CEL, CLPS, CYP39A1, NPY, CHRM3, PRSS2, PRSS3, SERPINA3, PLA2G1B, MEP1A, GHRL, AMY2B, CTRL
GOTERM_MF_FAT	GO:0003735~structural constituent of ribosome	29	3.13853	1.44089e-08	1.29535e-05	RPL18, RPL17, RPL13, RPL35, RPL36, RPS2, RPL13AP5, RPL32, RPL6, RPL34, RPL9, RPL3, RPL5, RPL11, RPL12, RPL4, RPL7A, RPL35A, RPL26, RPS9, RPS6, RPS4X, RPS5, RPL29, RPL22, RPL13A, RPS14, RPL3L, RPS12, UBA52
GOTERM_CC_FAT	GO:0022625~cytosolic large ribosomal subunit	14	1.51515	2.89734e-08	5.72223e-06	RPL18, RPL35, RPL26, RPL36, RPL29, RPL32, RPL22, RPL6, RPL34, RPL3, RPL11, RPL5, RPL7A, RPL4
GOTERM_CC_FAT	GO:0033279~ribosomal subunit	24	2.5974	1.55645e-07	2.04931e-05	RPL18, RPL17, RPL35, RPL36, RPS2, RPL13AP5, RPL32, RPL6, RPL34, RPL3, RPL11, RPL5, RPL7A, RPL4, RPL26, RPS9, RPS4X, RPS6, RPS5, RPL29, RPL22, RPL13A, RPS14, RPS12, UBA52
GOTERM_CC_FAT	GO:0005840~ribosome	31	3.35498	7.16248e-07	7.0727e-05	RPL18, RPL17, RPL13, RPL35, RPL36, RPS2, RPL13AP5, RPL32, RPL6, RPL9, RPL34, RPL3, RPL5, RPL11, RPL12, RPL7A, RPL4, RPL35A, RRBP1, RPL26, RPS9, RPS6, RPS4X, RPS5, RPL29, RPL22, RPL13A, RPS14, RPL3L, RPS12, UBA52, SERP1
GOTERM_BP_FAT	GO:0046395~carboxylic acid catabolic process	20	2.1645	1.12251e-06	0.00102844	ACOX2, BCAT1, ALDH6A1, BCAT2, NOS1, ACADS, AMT, HGD, PAH, CRAT, PEX7, AUH, CEL, CYP39A1, MCCC1, PRODH2, SARDH, PON3, HPD, CBS
GOTERM_BP_FAT	GO:0016054~organic acid catabolic process	20	2.1645	1.12251e-06	0.00102844	ACOX2, BCAT1, ALDH6A1, BCAT2, NOS1, ACADS, AMT, HGD, PAH, CRAT, PEX7, AUH, CEL, CYP39A1, MCCC1, PRODH2, SARDH, PON3, HPD, CBS
GOTERM_CC_FAT	GO:0015934~large ribosomal subunit	16	1.7316	1.2826e-06	0.00010132	RPL18, RPL17, RPL35, RPL26, RPL36, RPL13AP5, RPL29, RPL32, RPL6, RPL22, RPL13A, RPL34, RPL3, RPL5, RPL11, RPL4, RPL7A
GOTERM_MF_FAT	GO:0046870~cadmium ion binding	7	0.757576	2.57601e-06	0.00115725	MT1M, NOS1, MT1E, MT1H, MT1G, MT1X, MT1F
GOTERM_BP_FAT	GO:0006412~translation	37	4.00433	3.27149e-06	0.00224662	RPL18, RPL17, EEF1B2, RPL13, PABPC4, RPL35, RPL36, RPS2, RPL13AP5, RPL32, RPL6, RPL9, RPL34, RPL3, EIF3L, RPL5, RPL11, RPL12, RPL7A, RPL4, RPL35A, EEF1A1, RRBP1, RPL26, RPS9, EEF2, RPS6, RPS4X, RPS5, RPL29, RPL22, RPL13A, RPS14, RPL3L, RPS12, EEF1G, EIF2AK3, UBA52
GOTERM_CC_FAT	GO:0044445~cytosolic part	24	2.5974	3.53995e-06	0.00023302	RPL18, PFKFB1, RPL35, RPL26, RPS9, RPL36, RPS2, RPS6, RPS4X, RPS5, RPL29, RPL32, RPL6, RPL22, RPL34, RPS14, RPS12, RPL3, RPL5, RPL11, RPL4, NGB, RPL7A, UBA52
GOTERM_BP_FAT	GO:0008202~steroid metabolic process	27	2.92208	3.79867e-06	0.00208709	GC, ACOX2, TM7SF2, HDLBP, HNF1A, CYP39A1, SERPINA6, INSIG1, PIWIL2, SULT1A2, HSD17B3, HSD17B8, CELA3A, CELA3B, CYP46A1, CFTR, NR0B2, LDLRAP1, CEL, PRLR, HMGCS2, CRH, PBX1, NR5A2, UGT2B15, LHB, SLC27A5
GOTERM_BP_FAT	GO:0019439~aromatic compound catabolic process	8	0.865801	2.43816e-05	0.0111128	ALDH1L1, EPHX2, HGD, EPHX1, PAH, ALDH1L2, PON3, HPD
GOTERM_CC_FAT	GO:0005576~extracellular region	144	15.5844	3.03411e-05	0.00171066	RARRES2, NRTN, BTD, C2ORF72, VTN, FGF12, DLK1, TTN, CXCL12, CHAD, AZGP1, REG3A, CDNF, GP2, TPT1, APOH, CPA2, PLA2G1B, CPA1, REG3G, PI16, MUC15, FAM150B, APOM, F11, COCH, CELA3B, MATN4, STC2, CTRB1, CTRB2, LIFR, F8, TMEM25, CLPS, CHID1, IGSF1, SERPINF2, SCGB1D2, SRCRB4D, FGFR2, FRAS1, GC, HDLBP, ENPP1, ADAMTSL3, CLU, LOC653486, SCGB1C1, ALB, INS, KLKB1, ADAM32, SFTPD, ANGPTL1, FGL1, EGF, OLFM1, CT…
GOTERM_MF_FAT	GO:0008236~serine-type peptidase activity	23	2.48918	7.05998e-05	0.0209349	F11, TMPRSS2, CELA3A, HPN, CELA3B, SEC11C, CTRB1, DPP10, CTRB2, TMPRSS9, PRSS1, KLK1, CTRC, KLKB1, PRSS2, PRSS3, LTF, CELA2B, PRSS16, CELA2A, DPP6, CTRL, HABP2
GOTERM_MF_FAT	GO:0019842~vitamin binding	19	2.05628	7.29296e-05	0.0162579	GC, DDC, RBP1, OGDHL, FTCD, GCAT, ACACB, ALDH1L2, PHYH, SCLY, P4HA2, ALB, MCCC1, ABAT, GPT, GNMT, PSAT1, GPT2, CBS
GOTERM_BP_FAT	GO:0009310~amine catabolic process	14	1.51515	7.34614e-05	0.0284484	BCAT1, ALDH6A1, BCAT2, NOS1, MAOA, AMT, HGD, PAH, AUH, MCCC1, PRODH2, SARDH, HPD, CBS
GOTERM_MF_FAT	GO:0004806~triacylglycerol lipase activity	7	0.757576	7.59824e-05	0.0135692	PNLIP, CEL, PNLIPRP1, DAGLA, PNLIPRP2, PNPLA4, PNLIPRP3
GOTERM_BP_FAT	GO:0016042~lipid catabolic process	22	2.38095	7.65421e-05	0.0259692	ACOX2, PNLIP, PLCXD3, PNLIPRP1, PNLIPRP2, CYP46A1, ACADS, CRAT, PNPLA4, PEX7, PNPLA7, AZGP1, CEL, CLPS, PLCE1, DAGLA, CYP39A1, SMPDL3B, PLA2G12A, PLA2G1B, PLCB1, PNLIPRP3
GOTERM_MF_FAT	GO:0016769~transferase activity, transferring nitrogenous groups	9	0.974026	7.76648e-05	0.0115698	BCAT1, BCAT2, GATM, AMT, GCAT, ABAT, GPT, PSAT1, GPT2
GOTERM_BP_FAT	GO:0009063~cellular amino acid catabolic process	13	1.40693	7.79442e-05	0.0235358	BCAT1, ALDH6A1, BCAT2, NOS1, AMT, HGD, PAH, AUH, MCCC1, PRODH2, SARDH, HPD, CBS
GOTERM_CC_FAT	GO:0005615~extracellular space	60	6.49351	8.23164e-05	0.00405629	PNLIP, BTD, INS-IGF2, FAM3B, PRDX4, VTN, FGF12, DLK1, CXCL12, REG3A, METRN, GPC3, SMPDL3B, SERPINA6, PLA2G1B, APOH, TPT1, CPA1, RAMP1, APOM, AMY2A, F11, CTRB1, CTRB2, F8, INHA, LEFTY1, SERPINF2, SCGB1D2, NUCB2, GHRL, PEBP1, GC, HDLBP, ENPP1, C6, C5, CLU, PRSS1, INS, ALB, PRSS2, KLKB1, PRSS3, SFTPD, ANGPTL1, FGL1, EGF, OLFM1, CTRL, EPO, PNLIPRP1, SOD3, SFRP5, NPY, CMTM8, MEP1A, GDF10, IGFBP2, PON3…
GOTERM_MF_FAT	GO:0017171~serine hydrolase activity	23	2.48918	8.35452e-05	0.0106727	F11, TMPRSS2, CELA3A, HPN, CELA3B, SEC11C, CTRB1, DPP10, CTRB2, TMPRSS9, PRSS1, KLK1, CTRC, KLKB1, PRSS2, PRSS3, LTF, CELA2B, PRSS16, CELA2A, DPP6, CTRL, HABP2
GOTERM_BP_FAT	GO:0031018~endocrine pancreas development	7	0.757576	9.04069e-05	0.0245565	HNF1A, ONECUT1, FOXA2, CLU, MNX1, PDX1, EIF2AK3
GOTERM_BP_FAT	GO:0046888~negative regulation of hormone secretion	8	0.865801	0.000161071	0.0394708	GHRL, PDE8B, INHA, NPY1R, ADORA1, KCNJ11, KCNQ1, ACVR1C
GOTERM_BP_FAT	GO:0031016~pancreas development	9	0.974026	0.000191458	0.0429312	HNF1A, ONECUT1, FOXA2, CLU, PTF1A, MNX1, PDX1, PROX1, EIF2AK3
GOTERM_BP_FAT	GO:0002526~acute inflammatory response	15	1.62338	0.000217507	0.0449735	C7, INS-IGF2, C6, CLU, C5, F8, EPHX2, REG3A, NUPR1, P2RX1, SERPINF2, INS, KLKB1, SERPINA3, ITIH4, REG3G
GOTERM_MF_FAT	GO:0016298~lipase activity	15	1.62338	0.000401937	0.0441715	PNLIP, PLCXD3, PNLIPRP1, PNLIPRP2, CCKBR, PNPLA4, CEL, PLCE1, DAGLA, SMPDL3B, CHRM3, PLA2G12A, PLA2G1B, PLCB1, PNLIPRP3
GOTERM_MF_FAT	GO:0008483~transaminase activity	7	0.757576	0.000416135	0.0407235	BCAT1, BCAT2, AMT, ABAT, GPT, PSAT1, GPT2
GOTERM_CC_FAT	GO:0005783~endoplasmic reticulum	73	7.90043	0.000915858	0.0394165	TM7SF2, PDIA2, INS-IGF2, ALG5, KCNJ11, ADORA1, OS9, ERO1LB, CYP39A1, P4HA2, SRPR, FITM1, EMID1, INSIG1, PIWIL2, ANO5, SCD5, HPD, ERP27, ERP29, CYB5A, CFTR, SRPRB, CYP2E1, KRTCAP2, PNPLA7, SEC61B, BACE1, PSEN2, NUCB2, LRMP, RYR2, CA4, PEBP1, ORMDL3, UGT2B15, EIF2AK3, SLC27A2, SLC27A5, SERP1, TPST2, LMF2, SLC37A4, RIC3, G6PC2, TMED6, FMO5, TMED4, A1CF, INS, PLA2G12A, PCYT1B, OLFM1, HHATL, CES3, P4H…
GOTERM_CC_FAT	GO:0044421~extracellular region part	73	7.90043	0.000915858	0.0394165	PNLIP, BTD, INS-IGF2, FAM3B, PRDX4, VTN, FGF12, DLK1, CXCL12, MMP24, CHAD, REG3A, METRN, GPC3, SMPDL3B, SERPINA6, DGCR6, SERAC1, EMID1, PLA2G1B, APOH, TPT1, CPA1, RAMP1, AMY2A, APOM, F11, COCH, CTRB1, CTRB2, F8, INHA, LEFTY1, SERPINF2, SCGB1D2, NUCB2, GHRL, PEBP1, FRAS1, GC, ADAMTS17, HDLBP, ENPP1, ADAMTSL3, C6, C5, CLU, PRSS1, APLP1, ALB, INS, PRSS2, KLKB1, PRSS3, SFTPD, ANGPTL1, FGL1, EGF, OLFM…
GOTERM_CC_FAT	GO:0044459~plasma membrane part	146	15.8009	0.00100496	0.0389374	GABRB3, AQP8, GRIK5, TSPAN7, SYT9, SYT6, AQP1, VIPR2, ADORA1, SCTR, NRCAM, AZGP1, CTTNBP2, DIRAS1, DIRAS3, RAB26, SLC4A4, APOM, GNG7, SCAMP5, TYRO3, PTPRN2, LIFR, MYH7, AJAP1, LHFPL5, BACE1, AKAP7, SPTB, SNTG2, FXYD1, FRAS1, CGNL1, FGFR1, FXYD2, FGFR4, SLC38A3, PRLHR, FGFR3, ENPP1, PKHD1, NOSTRIN, RIMS1, IL12RB2, DMD, GRPR, PARD6A, ACY3, MAOA, CNKSR3, SLC6A16, HOMER2, CYB561, SHANK2, KCNK3, KCNJ5…
GOTERM_CC_FAT	GO:0005624~membrane fraction	63	6.81818	0.0012595	0.0442472	AQP8, DPP10, KCNJ11, CTTNBP2, PRKAR2B, SLC1A2, SLC23A1, CYP39A1, NMUR1, DNAJC4, PLCB1, MAN1A2, CCKBR, CYB5A, SLC3A1, CYP2E1, AMBP, PNPLA7, PRKCQ, PLCE1, BACE1, PSEN2, PEBP1, ABAT, CA4, RYR2, UGT2B15, GRB14, TPST2, ARHGDIG, FGFR1, RAP1GAP, PEX5L, ABCA3, APLP1, FMO5, PPP1R3C, DMD, TMED10, FUT1, HSD17B3, RPL7A, CD24, HSD17B8, DTNA, P4HB, SEC11C, CYP46A1, ACY3, EPHX1, APPL1, PPP1R9A, P2RX1, KCNJ8, SL…
GOTERM_CC_FAT	GO:0031982~vesicle	54	5.84416	0.00134995	0.0434918	SYT9, SYT6, ANPEP, CUZD1, SYNGR1, SLC1A4, CTTNBP2, PACSIN2, SND1, PLA2G1B, SV2B, KCNQ1, SCAMP5, EPN3, SPACA3, SVOP, ACRBP, ERP29, F8, RPH3AL, MYLK2, CFTR, LDLRAP1, MYRIP, SERPINF2, SYCN, BACE1, PEBP1, MAP6D1, ARHGDIG, RAB3C, RAB3D, CLU, RHBG, CXXC4, NOSTRIN, ABCA3, ECE2, ALB, SFTPD, TMED10, SLC30A2, PRSS16, EGF, P4HB, NPY1R, APPL1, CADPS, SCGN, C12ORF39, ZG16, YIPF2, IGFBP2, SYTL1
GOTERM_CC_FAT	GO:0031410~cytoplasmic vesicle	52	5.62771	0.00156828	0.0465696	SYT9, SYT6, CUZD1, SYNGR1, SLC1A4, CTTNBP2, PACSIN2, SND1, PLA2G1B, SV2B, KCNQ1, SCAMP5, EPN3, SPACA3, SVOP, ACRBP, ERP29, F8, RPH3AL, MYLK2, CFTR, LDLRAP1, MYRIP, SERPINF2, SYCN, BACE1, PEBP1, MAP6D1, ARHGDIG, RAB3C, RAB3D, CLU, RHBG, CXXC4, NOSTRIN, ABCA3, ECE2, ALB, SFTPD, TMED10, SLC30A2, PRSS16, EGF, P4HB, NPY1R, CADPS, SCGN, C12ORF39, ZG16, YIPF2, IGFBP2, SYTL1
GOTERM_CC_FAT	GO:0000267~cell fraction	79	8.54978	0.00175115	0.0482479	LDHB, AQP8, DPP10, ANPEP, DLK1, KCNJ11, PRKAR2B, CTTNBP2, REG3A, SLC1A2, SLC23A1, ST6GALNAC4, CYP39A1, IAPP, NMUR1, DNAJC4, CPA1, PLCB1, MAN1A2, CCKBR, ALDH5A1, CYB5A, SLC3A1, CYP2E1, AMBP, PNPLA7, PRKCQ, PLCE1, BACE1, PSEN2, AS3MT, RYR2, CA4, PEBP1, ABAT, UGT2B15, GRB14, TPST2, ARHGDIG, FGFR1, RAP1GAP, PEX5L, ABCA3, APLP1, FMO5, PPP1R3C, DMD, HAAO, TMED10, FUT1, HSD17B3, RPL7A, CD24, EGF, DTNA, …
GOTERM_CC_FAT	GO:0031988~membrane-bounded vesicle	47	5.08658	0.00179977	0.046329	ARHGDIG, RAB3C, RAB3D, CLU, SYT9, CUZD1, CXXC4, SYT6, ANPEP, NOSTRIN, SYNGR1, ABCA3, SLC1A4, CTTNBP2, ECE2, PACSIN2, ALB, SND1, SFTPD, PLA2G1B, TMED10, SLC30A2, PRSS16, SV2B, EGF, EPN3, P4HB, SPACA3, SVOP, ACRBP, ERP29, RPH3AL, F8, MYLK2, CFTR, NPY1R, APPL1, LDLRAP1, MYRIP, SERPINF2, C12ORF39, SYCN, ZG16, PEBP1, YIPF2, SYTL1, MAP6D1
