# Supplementary material for: Next-generation sequencing reveals novel differentially regulated mRNAs, lncRNAs, miRNAs, sdRNAs and a piRNA in pancreatic cancer
Source: Mol Cancer. 2015 Apr 25;14:94. doi: 10.1186/s12943-015-0358-5 (PMC4417536; doi:10.1186/s12943-015-0358-5)
Supplement: Additional file 7: Table S6. — Enriched GO terms of significantly upregulated genes in PDAC. [file 12943_2015_358_MOESM7_ESM.xls]

## Sheet: Sheet1
Category	Term	Count	%	FDR	Genes
GOTERM_CC_FAT	GO:0031012~extracellular matrix	91	8.99209	2.20752e-30	ASPN, CTHRC1, PODNL1, LTBP1, MMP9, TGFB3, MMP7, POSTN, MMP28, MMP3, MMP2, TGFB1, WNT2, TNFRSF11B, CILP2, HMCN1, GPC6, TGFBI, COL12A1, LOX, FGF1, SPON2, COL11A1, LOXL1, COL10A1, SPON1, WNT10A, SCUBE3, EGFL6, COL22A1, MMP14, MMP12, PRELP, MMP11, ANXA2P2, ADAMTS7, BGN, F3, COL1A2, LAMC2, VCAN, COL1A1, ADAMTS2, MFAP5, ADAMTS5, ADAMTS4, WNT5A, ADAMTS14, TNC, CD248, LUM, ADAMTSL4, COL3A1, SPOCK1, CPZ, …
GOTERM_CC_FAT	GO:0005578~proteinaceous extracellular matrix	87	8.59684	2.82878e-30	ASPN, CTHRC1, PODNL1, LTBP1, MMP9, MMP7, POSTN, MMP28, MMP3, MMP2, TGFB1, WNT2, TNFRSF11B, CILP2, HMCN1, GPC6, TGFBI, COL12A1, LOX, FGF1, SPON2, COL11A1, LOXL1, COL10A1, SPON1, WNT10A, EGFL6, COL22A1, MMP14, MMP12, PRELP, MMP11, ANXA2P2, ADAMTS7, BGN, COL1A2, LAMC2, VCAN, COL1A1, ADAMTS2, MFAP5, ADAMTS5, ADAMTS4, WNT5A, ADAMTS14, TNC, CD248, LUM, ADAMTSL4, COL3A1, SPOCK1, CPZ, TIMP1, LAMB3, LGALS…
GOTERM_CC_FAT	GO:0005576~extracellular region	250	24.7036	6.48567e-28	CTHRC1, LTBP1, FAM20A, FSTL3, FSTL1, POSTN, HMCN1, SERPINE1, COL12A1, HTRA3, FAS, ADAM9, PI15, COL10A1, WNT10A, OLFML2B, PRELP, PLAUR, ADAMTS7, C1QA, RETN, F3, TFPI, WFDC1, EFNA5, LAMC2, EFNA4, ADAMTS2, ADAMTS5, WFDC2, ADAMTS4, WFDC3, IFI30, ESM1, FAM19A5, ITGBL1, PVRL4, LAMB3, LGALS3BP, KAL1, CKLF, CDA, PLAT, BMP1, LGALS3, LGALS1, IL1RN, EMILIN2, COL16A1, TINAGL1, ECM1, LGALS9, EMILIN1, LAMA4, L…
GOTERM_CC_FAT	GO:0044421~extracellular region part	153	15.1186	1.87934e-26	ASPN, CTHRC1, LTBP1, IL16, IL18, MMP9, FSTL3, TGFB3, MMP7, POSTN, FSTL1, MMP3, MMP2, TGFB1, IL11, WNT2, HMCN1, TGFBI, IL15RA, COL12A1, LOX, SPON2, COL10A1, SPON1, ADAM9, WNT10A, SCUBE3, COL22A1, MFGE8, PRELP, C1QA, ADAMTS7, RETN, F3, COL1A2, TFPI, WFDC1, LAMC2, EFNA5, COL1A1, MFAP5, ADAMTS2, TNFAIP2, WFDC2, ADAMTS5, ADAMTS4, WNT5A, TWSG1, ADAMTSL4, APOC1, APOC2, GREM1, TIMP1, LAMB3, LGALS3BP, KAL…
GOTERM_BP_FAT	GO:0007155~cell adhesion	118	11.6601	1.71257e-22	MPZL2, LYPD3, LMO7, POSTN, ROBO1, TGFBI, CLEC4A, COL12A1, VNN1, CSF3R, SPON2, ADAM8, SPON1, ADAM9, PDPN, COL22A1, ACTN1, MFGE8, THY1, TNFAIP6, RND3, ROR2, LAMC2, TGFB1I1, DCBLD2, PLXNC1, PTK7, ITGA11, ITGB4, ITGB5, ITGB2, ITGB1, ITGAM, ITGBL1, PVRL4, LAMB3, LGALS3BP, ITGAX, KAL1, MSLN, EMB, ENTPD1, FN1, B4GALT1, BMP1, ITGA1, EFS, ITGA2, ITGA3, ITGA4, CELSR1, SLAMF7, EMILIN2, COL16A1, TPBG, EMILIN…
GOTERM_BP_FAT	GO:0022610~biological adhesion	118	11.6601	9.73431e-23	MPZL2, LYPD3, LMO7, POSTN, ROBO1, TGFBI, CLEC4A, COL12A1, VNN1, CSF3R, SPON2, ADAM8, SPON1, ADAM9, PDPN, COL22A1, ACTN1, MFGE8, THY1, TNFAIP6, RND3, ROR2, LAMC2, TGFB1I1, DCBLD2, PLXNC1, PTK7, ITGA11, ITGB4, ITGB5, ITGB2, ITGB1, ITGAM, ITGBL1, PVRL4, LAMB3, LGALS3BP, ITGAX, KAL1, MSLN, EMB, ENTPD1, FN1, B4GALT1, BMP1, ITGA1, EFS, ITGA2, ITGA3, ITGA4, CELSR1, SLAMF7, EMILIN2, COL16A1, TPBG, EMILIN…
GOTERM_BP_FAT	GO:0006955~immune response	107	10.5731	1.20814e-17	IL16, AQP9, IL18, TLR4, TGFB1, MYD88, CLEC4E, SEMA7A, S1PR4, CLEC4A, LILRA6, VNN1, FAS, SPON2, CIITA, C5AR1, NCF2, NCF4, HLA-A, GEM, HLA-DQA1, HLA-F, C1QA, IGSF6, LAT2, CCR7, UNC13D, LILRB3, LILRB4, CD300LF, CLEC5A, CD300LB, GBP2, HLA-DRA, TNFAIP8L2, LST1, HLA-DRB1, IFITM3, ACP5, CD74, SLC11A1, FCER1G, ARHGDIB, IL1RN, CD300C, SLAMF7, TINAGL1, VAV1, PSMB8, PSMB9, CD55, APOL1, RGS1, CXCL14, CD300A,…
GOTERM_BP_FAT	GO:0009611~response to wounding	86	8.49802	5.68703e-15	F2RL2, ADORA3, FGF7, AIF1, LY86, TGFB3, TLR4, TGFB1, IL11, HMCN1, MYD88, SAA2, CXCR4, HMOX1, IL1RAP, SERPINE1, MGLL, VNN1, LOX, CIITA, IRAK2, PDPN, NFAM1, WAS, PLAUR, C1QA, TNFAIP6, SDC1, CCR7, UNC13D, HIF1A, ADM, F3, PLA2G7, TFPI, VCAN, CTSB, PTAFR, ACVR1, DCBLD2, TNC, COL3A1, ITGB2, ELK3, GPR68, C1S, CDH3, MDK, TNFRSF4, SLC11A1, CCL22, HRH1, TNFRSF1B, NFATC4, C2, ENTPD1, THBS1, FN1, NOX4, KLK6,…
GOTERM_BP_FAT	GO:0001501~skeletal system development	63	6.2253	1.5449e-14	AEBP1, PDLIM7, MMP9, PRRX1, TGFB3, POSTN, PRRX2, ZEB1, GLI2, MMP2, GLI3, TGFB1, GLI1, HOXC6, HOXC8, TNFRSF11B, HOXC4, CHST11, COL12A1, COL11A1, TWIST1, COL10A1, MMP14, PRELP, INHBA, CTSK, NAB2, COL1A2, TFAP2A, ROR2, PDGFRB, COL1A1, ADAMTS4, WNT5A, TWSG1, HOXA11, COL3A1, ACP5, FHL2, VDR, HOXA3, HOXA5, COMP, NKX3-2, HOXA10, GPNMB, RUNX2, BMP1, LGALS3, FBN1, HSPG2, SPARC, COL5A2, ANXA2, HOXB4, HOXB7…
GOTERM_CC_FAT	GO:0044420~extracellular matrix part	36	3.55731	1.67866e-13	LUM, TNC, COL3A1, LAMB3, HMCN1, COL7A1, COL6A3, COL6A1, COL12A1, LOX, COL8A1, ENTPD1, COL11A1, COL8A2, COL10A1, FN1, COL4A2, COL4A1, SCUBE3, EGFL6, FBN1, HSPG2, NID2, SPARC, COL5A3, COL16A1, COL5A2, COL5A1, ANXA2, ANXA2P2, LAMA4, LAMA3, COL1A2, LAMC2, COL1A1, MFAP5
GOTERM_BP_FAT	GO:0006952~defense response	85	8.39921	1.16493e-10	KYNU, ADORA3, AIF1, LY86, PPARG, TLR4, TGFB1, TMEM173, NOD2, MYD88, SAA2, CXCR4, HMOX1, IL1RAP, MGLL, VNN1, CSF3R, CIITA, IRAK2, C5AR1, NCF2, PDPN, NFAM1, CLIC1, WAS, C1QA, TNFAIP6, INHBA, CCR7, UNC13D, HIF1A, F3, LILRB3, PLA2G7, MNDA, MST1R, CLEC5A, PTAFR, HLA-DRA, ACVR1, TNFAIP8L2, FGR, RSAD2, ITGB2, C1S, GPR68, ITGB1, TNFRSF4, CD74, SLC11A1, CCL22, HRH1, TNFRSF1B, LGALS3BP, NFATC4, C2, THBS1, …
GOTERM_MF_FAT	GO:0005201~extracellular matrix structural constituent	27	2.66798	5.86382e-10	LUM, COL3A1, WNT2, COMP, KAL1, COL6A2, COL12A1, COL8A2, COL11A1, FN1, COL4A2, COL4A1, FBN1, COL5A3, TINAGL1, EMILIN2, COL5A2, COL5A1, PRELP, EMILIN1, LAMA4, WNT7B, BGN, FBLN2, COL1A2, COL1A1, MFAP5
GOTERM_CC_FAT	GO:0005886~plasma membrane	326	32.2134	1.68892e-10	LYPD3, ADORA3, AQP9, ADCY7, GLDN, AIF1, OSMR, PTGS1, SYT8, CD52, CD53, FAP, GRIN2D, S1PR4, SEMA7A, SERPINE1, OSCAR, CLEC4A, VNN1, FAS, ADAM8, ADAM9, C5AR1, NCF2, PDPN, NCF4, PTPRH, EFNB2, PIM1, GEM, HLA-DQA1, PLAUR, THY1, CD38, VSIG2, CCR7, KRT19, CD37, LPAR5, TACSTD2, F3, LILRB3, LILRB4, TFPI, ROR2, PDGFRB, EFNA5, LAMC2, MST1R, TGFB1I1, EFNA4, PMP22, CLEC5A, HLA-DRA, DCBLD2, KCNMB4, HLA-DRB1, MM…
GOTERM_BP_FAT	GO:0006954~inflammatory response	55	5.43478	1.36513e-09	ADORA3, AIF1, LY86, TLR4, TGFB1, MYD88, SAA2, CXCR4, HMOX1, IL1RAP, VNN1, MGLL, IRAK2, CIITA, PDPN, NFAM1, C1QA, TNFAIP6, CCR7, HIF1A, UNC13D, F3, PLA2G7, PTAFR, ACVR1, ITGB2, GPR68, C1S, TNFRSF4, SLC11A1, CCL22, TNFRSF1B, HRH1, NFATC4, C2, THBS1, FN1, B4GALT1, LY75, NOX4, IL2RA, CEBPB, IL8, OLR1, IL1RN, ANXA1, CD180, CCL18, CD55, CYBB, CCL13, STAB1, CLEC7A, IGFBP4, F2R
GOTERM_CC_FAT	GO:0005581~collagen	18	1.77866	2.64329e-10	COL4A2, COL4A1, LUM, COL3A1, COL5A3, COL16A1, COL5A2, COL5A1, COL7A1, COL6A3, COL1A2, COL12A1, COL6A1, COL1A1, LOX, COL8A1, COL11A1, COL10A1
GOTERM_BP_FAT	GO:0030198~extracellular matrix organization	28	2.7668	1.3382e-08	ADAMTS14, LUM, ADAMTSL4, MMP9, COL3A1, POSTN, SERPINH1, TNFRSF11B, TGFBI, FOXF2, COL6A2, COL12A1, LOX, COL8A2, COL11A1, B4GALT1, COL4A2, LGALS3, HSPG2, COL5A3, COL5A2, COL5A1, ANXA2P2, EMILIN1, ANXA2, COL1A2, COL1A1, ADAMTS2
GOTERM_BP_FAT	GO:0001944~vasculature development	45	4.44664	1.90919e-08	NRP2, IL18, COL3A1, PRRX1, PRRX2, ELK3, MMP2, EDNRA, TYMP, HOXA3, CXCR4, ROBO1, HMOX1, TGM2, PLCD3, SEMA3C, ZC3H12A, LOX, THBS1, FGF1, ANGPT2, CEACAM1, B4GALT1, KLF5, PLAT, IL8, PDPN, MYO1E, EFNB2, ITGA4, MMP14, COL5A1, THY1, ANXA2, ANXA2P2, CDH13, SH2D2A, LAMA4, BGN, HIF1A, COL1A2, COL1A1, TNFAIP2, PLAU, ACVR1
GOTERM_CC_FAT	GO:0031226~intrinsic to plasma membrane	132	13.0435	7.87585e-09	F2RL2, LYPD3, ADORA3, ADCY7, AQP9, OSMR, CD52, TLR4, SLC7A7, MARCO, ROBO1, GRIN2D, S1PR4, CLEC4A, CSF3R, ADAM8, ADAM9, KCND2, C5AR1, NCF2, PDPN, PTPRH, NCF4, EFNB2, HLA-A, HLA-DQA1, THY1, IGSF6, UGT1A10, VSIG2, CCR7, CD37, TACSTD2, F3, LILRB3, PDGFRB, ROR2, EFNA5, EFNA4, MST1R, CLEC5A, HLA-DRA, DCBLD2, KCNMB4, FXYD3, HLA-DRB1, PTK7, MMD, ITGA11, ITGB4, ITGB5, ITGB2, ITGB1, ITGAM, ITGBL1, SLC11A1,…
GOTERM_BP_FAT	GO:0030199~collagen fibril organization	15	1.48221	5.78045e-08	ADAMTS14, LUM, COL3A1, COL5A3, SERPINH1, COL5A2, COL5A1, ANXA2, ANXA2P2, COL1A2, COL12A1, LOX, COL1A1, ADAMTS2, COL11A1
GOTERM_CC_FAT	GO:0005615~extracellular space	87	8.59684	1.13653e-08	MSR1, FGF7, IL16, LY86, MMP9, IL18, MMP7, FSTL3, TGFB3, FSTL1, MMP3, MMP2, TGFB1, IL11, FLT3LG, SAA2, GPC6, HMOX1, TGFBI, SEMA3C, IL15RA, LOX, LOXL2, FGF1, ANGPT2, LTB, LOXL1, ADAM9, EGFL6, MFGE8, GRP, C1QA, RETN, IFNAR2, INHBA, CTSK, ADM, TNFSF13B, F3, CPXM1, KCP, COL1A2, PLA2G7, TFPI, WFDC1, LAMC2, EFNA5, TNFAIP2, WFDC2, ADAMTS4, WNT5A, TWSG1, COL3A1, APOC1, APOC2, GREM1, CCL22, LGALS3BP, C1QTN…
GOTERM_BP_FAT	GO:0007229~integrin-mediated signaling pathway	22	2.17391	8.07464e-08	PLEK, COL3A1, ITGA1, ITGB4, ITGA11, ITGA2, ITGB5, ITGB2, ITGA3, ITGA4, COL16A1, VAV1, ITGB1, ITGAM, ITGBL1, ADAMTS7, ITGAX, ITGA5, ADAM22, ADAM8, CEACAM1, ADAM9
GOTERM_BP_FAT	GO:0001568~blood vessel development	43	4.24901	8.13078e-08	NRP2, IL18, COL3A1, PRRX1, PRRX2, ELK3, MMP2, EDNRA, TYMP, HOXA3, CXCR4, ROBO1, HMOX1, TGM2, PLCD3, SEMA3C, ZC3H12A, LOX, THBS1, FGF1, ANGPT2, CEACAM1, B4GALT1, KLF5, PLAT, IL8, MYO1E, ITGA4, MMP14, COL5A1, THY1, ANXA2, ANXA2P2, CDH13, SH2D2A, LAMA4, BGN, HIF1A, COL1A2, COL1A1, TNFAIP2, PLAU, ACVR1
GOTERM_MF_FAT	GO:0019838~growth factor binding	26	2.56917	2.46696e-07	LTBP1, OSMR, COL3A1, TGFB3, TRIM16, ESM1, IL7R, WISP1, IL10RA, IL4R, IL1RAP, COL6A1, IL2RG, HTRA3, THBS1, IL2RB, COL4A1, IL2RA, COL5A1, COL1A2, PDGFRB, COL1A1, IGFBP3, IGFBP4, IGFBP5, ACVR1
GOTERM_CC_FAT	GO:0044459~plasma membrane part	204	20.1581	4.32241e-08	ADORA3, LYPD3, ADCY7, AQP9, OSMR, AIF1, CD52, S1PR4, GRIN2D, CLEC4A, FAS, ADAM8, ADAM9, C5AR1, NCF2, PDPN, PTPRH, NCF4, EFNB2, GEM, HLA-DQA1, THY1, CD37, CCR7, VSIG2, TACSTD2, F3, LILRB3, PDGFRB, ROR2, LAMC2, EFNA5, TGFB1I1, MST1R, EFNA4, PMP22, CLEC5A, HLA-DRA, DCBLD2, KCNMB4, HLA-DRB1, ITGA11, MMD, CACNB3, CD74, ITGBL1, PVRL4, SLC11A1, FCER1G, TYROBP, NCKAP1L, CD300C, CELSR1, KCNK1, EPHA2, ABCG…
GOTERM_CC_FAT	GO:0005887~integral to plasma membrane	127	12.5494	3.97413e-08	F2RL2, ADORA3, ADCY7, AQP9, OSMR, CD52, TLR4, SLC7A7, MARCO, ROBO1, GRIN2D, S1PR4, CLEC4A, CSF3R, ADAM8, KCND2, C5AR1, NCF2, PDPN, PTPRH, NCF4, EFNB2, HLA-A, HLA-DQA1, THY1, IGSF6, UGT1A10, VSIG2, CCR7, CD37, TACSTD2, LILRB3, PDGFRB, ROR2, EFNA4, MST1R, CLEC5A, HLA-DRA, DCBLD2, KCNMB4, FXYD3, HLA-DRB1, PTK7, MMD, ITGA11, ITGB4, ITGB5, ITGB2, ITGB1, ITGAM, ITGBL1, SLC11A1, P2RY6, LAPTM5, ITGAX, FC…
GOTERM_BP_FAT	GO:0042127~regulation of cell proliferation	90	8.89328	3.15111e-07	S100A6, E2F3, RARRES1, FOSL2, FGF7, AIF1, OSMR, MARCKSL1, IL18, PTGS1, PPARG, PRRX1, MMP7, TGFB3, GJA1, ZEB1, PRRX2, SKAP2, GLI2, GLI3, TGFB1, IL11, FLT3LG, GLI1, WNT2, EDNRA, MYD88, PTGES, HLX, HMOX1, CHST11, SERPINE1, FGF1, LTB, ARHGEF2, RARG, MFGE8, VASH2, MMP12, CARD11, CD38, TNFRSF9, CD86, HIF1A, ADM, TNFSF13B, F3, PDGFRB, WFDC1, MST1R, TGFB1I1, PMP22, EMP3, EIF5A2, LST1, PML, TNFRSF8, IFI30…
GOTERM_BP_FAT	GO:0006928~cell motion	63	6.2253	5.31511e-07	NRP2, CTHRC1, LYPD3, IL16, GLI2, TGFB1, WNT2, SAA2, UNC5B, ROBO1, CXCR4, SEMA3C, VNN1, CAP1, MSN, SEMA3A, SPON2, CEACAM1, TWIST1, MMP14, VASP, PLAUR, ARPC1B, HIF1A, PDGFRB, VCAN, EFNA5, MST1R, ACVR1, CALD1, ITGA11, FPR1, SPOCK1, ITGB2, DNAH2, ITGB1, TPM4, ITGAM, CCL22, DOCK2, KAL1, CKLF, THBS1, SELPLG, RUNX3, FN1, ARHGDIB, PLAT, B4GALT1, ACTB, S100P, IL8, MET, ITGA1, ANXA1, ITGA2, ITGA4, COL5A1, …
GOTERM_CC_FAT	GO:0009986~cell surface	53	5.23715	1.14413e-07	TGFB3, TLR4, CD53, TGFB1, FLT3LG, NOD2, ROBO1, GPC6, FAS, ADAM9, IRAK2, KCND2, SCUBE3, MFGE8, NFAM1, PLAUR, THY1, CD38, SDC1, CD86, BGN, F3, CTSB, HLA-DRA, DCBLD2, IL7R, GREM1, TNFRSF4, ITGB1, CD74, ITGAM, ITGAX, KAL1, FCER1G, IL2RG, THBS1, B4GALT1, LY75, IL2RB, IL2RA, SELL, ITGA1, ITGA2, ITGA4, ABCG1, TIGIT, CDH13, LRP1, SULF2, ITGA5, LAYN, SULF1, CLEC7A
GOTERM_BP_FAT	GO:0043062~extracellular structure organization	32	3.16206	1.11416e-06	ADAMTS14, MMP9, TNC, LUM, ADAMTSL4, COL3A1, POSTN, SERPINH1, TNFRSF11B, TGFBI, FOXF2, COL6A2, COL12A1, LOX, COL11A1, COL8A2, B4GALT1, COL4A2, LGALS3, HSPG2, NLGN2, COL5A3, COL5A2, COL5A1, EMILIN1, ANXA2, ANXA2P2, WNT7B, COL1A2, COL1A1, ADAMTS2, F2R
GOTERM_BP_FAT	GO:0048705~skeletal system morphogenesis	26	2.56917	1.08925e-06	HOXA11, PRRX1, TGFB3, ACP5, ZEB1, PRRX2, MMP2, GLI3, TGFB1, HOXC8, HOXA3, HOXA5, CHST11, NKX3-2, RUNX2, COL11A1, BMP1, HSPG2, HOXB4, HOXB7, NAB2, HOXB5, PDGFRB, TFAP2A, ROR2, COL1A1
GOTERM_MF_FAT	GO:0005509~calcium ion binding	94	9.28854	5.09312e-06	S100A3, PXDN, S100A6, LTBP1, AIF1, MMP9, ANO1, MMP7, DUOX1, FSTL1, MMP28, MMP3, MMP2, PCDH1, HMCN1, SLC24A3, GRIN2D, SPON2, PLCB2, COL10A1, SCUBE3, EGFL6, PADI2, ACTN1, PCDH7, MMP14, PADI1, MMP12, ANXA2P2, MMP11, PITPNM1, RASGRF2, PPEF1, VCAN, FKBP10, LCP1, NKD2, CD248, GALNT5, ITGA11, SPOCK1, CACNB3, CABP4, C1S, CDH3, ITGAM, TPM4, MYL9, TTYH3, NPTX1, ITGAX, PRRG1, COMP, PLCD3, TGM2, ENTPD1, THBS…
GOTERM_BP_FAT	GO:0032963~collagen metabolic process	13	1.28458	3.78682e-06	KLK6, ADAMTS14, MMP9, COL3A1, MMP7, MMP3, MMP2, SERPINH1, COL5A1, MMP11, HIF1A, COL1A1, ADAMTS2
GOTERM_BP_FAT	GO:0042060~wound healing	34	3.35968	3.61546e-06	DCBLD2, F2RL2, FGF7, COL3A1, TGFB3, ELK3, CDH3, TGFB1, IL11, SLC11A1, HMCN1, SAA2, HMOX1, SERPINE1, LOX, ENTPD1, FN1, B4GALT1, PLAT, KLK6, PLEK, ITGA2, WAS, COL5A1, PLAUR, NOTCH3, PLSCR1, SDC1, HIF1A, ITGA5, F3, TFPI, PLAU, F2R
GOTERM_BP_FAT	GO:0048514~blood vessel morphogenesis	36	3.55731	3.76594e-06	NRP2, IL18, PRRX1, PRRX2, ELK3, EDNRA, TYMP, HOXA3, CXCR4, ROBO1, HMOX1, TGM2, PLCD3, SEMA3C, ZC3H12A, THBS1, FGF1, ANGPT2, CEACAM1, B4GALT1, KLF5, PLAT, IL8, MYO1E, ITGA4, MMP14, ANXA2, ANXA2P2, THY1, SH2D2A, CDH13, BGN, HIF1A, TNFAIP2, PLAU, ACVR1
GOTERM_MF_FAT	GO:0005518~collagen binding	14	1.3834	8.2738e-06	LUM, MMP9, ITGA11, ITGA1, ITGA2, SPARC, NID2, COL5A3, SERPINH1, COMP, ANTXR1, THBS1, FN1, ADAM9
GOTERM_BP_FAT	GO:0001775~cell activation	43	4.24901	6.2081e-06	SBNO2, LRRC8A, ELF4, IL21R, COL3A1, PTPN22, TLR4, SKAP2, IL7R, TNFRSF4, ITGB1, CD74, TGFB1, ITGAM, IL11, FLT3LG, SLC11A1, DOCK2, SAA2, CXCR4, FAS, ENTPD1, LTB, ADAM9, PLEK, IL8, IKZF1, SLAMF7, ITGA4, NFAM1, FOXP3, VAV1, WAS, CARD11, PLSCR1, LAT2, CD86, UNC13D, BANK1, CLEC7A, LCP1, LCP2, F2R
GOTERM_CC_FAT	GO:0005604~basement membrane	21	2.0751	1.29798e-06	COL4A2, COL4A1, EGFL6, TNC, FBN1, HSPG2, SPARC, NID2, COL5A1, ANXA2P2, ANXA2, LAMB3, LAMA4, LAMA3, HMCN1, COL7A1, LAMC2, ENTPD1, COL8A1, COL8A2, FN1
GOTERM_BP_FAT	GO:0002684~positive regulation of immune system process	38	3.75494	7.87841e-06	IL18, PTPN22, CACNB3, TLR4, C1S, IL7R, TNFRSF4, CD74, TGFB1, SLC11A1, IRAK3, NOD2, MYD88, IL4R, HLX, VNN1, FCER1G, IL2RG, INPP5D, C2, THBS1, IRAK2, IL2RA, IKZF1, ITGA2, NFAM1, THY1, C1QA, CARD11, CD38, CD55, CD37, CD86, LAT2, TNFSF13B, CLEC7A, SASH3, HLA-DRA
GOTERM_CC_FAT	GO:0009897~external side of plasma membrane	32	3.16206	1.7054e-06	TLR4, IL7R, TNFRSF4, ITGAM, CD74, FLT3LG, ITGAX, GPC6, FCER1G, IL2RG, FAS, THBS1, ADAM9, B4GALT1, LY75, IL2RB, IL2RA, SELL, ITGA1, ITGA2, MFGE8, ITGA4, ABCG1, THY1, CDH13, CD86, LRP1, ITGA5, F3, CTSB, CLEC7A, HLA-DRA
GOTERM_MF_FAT	GO:0004222~metalloendopeptidase activity	23	2.27273	1.0777e-05	ADAM28, BMP1, ADAMTS14, MMP9, ADAMTSL4, MMP7, MMP28, MMP3, MMP14, MMP2, MMP12, MMP11, ADAMTS7, FAP, ADAMTS12, ADAM19, ADAM22, ADAM8, ADAM12, ADAMTS2, ADAMTS5, ADAMTS4, ADAM9
GOTERM_CC_FAT	GO:0008305~integrin complex	13	1.28458	1.74783e-06	ITGA11, ITGB4, ITGA1, ITGA2, ITGB5, ITGA3, ITGB2, ITGA4, ITGB1, ITGAM, ITGBL1, ITGAX, ITGA5
GOTERM_BP_FAT	GO:0044259~multicellular organismal macromolecule metabolic process	13	1.28458	1.15178e-05	KLK6, ADAMTS14, MMP9, COL3A1, MMP7, MMP3, MMP2, SERPINH1, COL5A1, MMP11, HIF1A, COL1A1, ADAMTS2
GOTERM_MF_FAT	GO:0004175~endopeptidase activity	49	4.8419	1.22369e-05	MMP9, MMP7, MMP28, MMP3, MMP2, FAP, SERPINE1, KLK10, HTRA3, ADAM8, ADAM9, NRIP3, CTSS, MMP14, MMP12, MMP11, ADAMTS7, CTSK, CARD16, CTSC, CTSB, ADAM19, ADAM12, ADAMTS2, ADAMTS5, ADAMTS4, ADAMTS14, ADAMTSL4, C1S, PYCARD, ADAMTS12, C2, PLAT, ADAM28, KLK6, KLK7, BMP1, CAPN5, CAPN8, TINAGL1, PSMB8, PSMB9, TMPRSS4, RHBDL2, ADAM22, TPSAB1, PRSS23, PRSS22, PLAU
GOTERM_MF_FAT	GO:0030246~carbohydrate binding	47	4.64427	1.25148e-05	AIM1L, FGF7, GALNT5, CD248, HK2, FSTL1, POSTN, MDK, ITGAM, NOD2, CLEC4E, COMP, CLEC4A, GPNMB, THBS1, FGF1, SELPLG, THBS2, FN1, LY75, HAPLN3, LGALS3, OLR1, SELL, LGALS1, MRC2, PFKP, SIGLEC10, SIGLEC14, COL5A3, TINAGL1, COL5A1, CLEC11A, LGALS9, PRELP, TNFAIP6, BGN, STAB1, PYGL, LAYN, CD209, SIGLEC7, GFPT2, VCAN, LAMC2, CLEC7A, CLEC5A
GOTERM_MF_FAT	GO:0005178~integrin binding	17	1.67984	1.1397e-05	EGFL6, COL3A1, ITGA1, ITGA2, ACTN1, MFGE8, COL16A1, ITGB1, COL5A1, THY1, ITGA5, TGFBI, ADAM22, GPNMB, THBS1, ADAMTS5, ADAM9
GOTERM_BP_FAT	GO:0050865~regulation of cell activation	31	3.06324	1.48744e-05	LST1, IL18, TLR4, ZEB1, IL7R, TNFRSF4, TGFB1, CD74, HMOX1, HLX, IL4R, VNN1, IL2RG, FAS, INPP5D, THBS1, IL2RA, IKZF1, PLEK, PDPN, NFAM1, FOXP3, THY1, TIGIT, CARD11, INHBA, CD38, CD86, UNC13D, TNFSF13B, SASH3
GOTERM_BP_FAT	GO:0060348~bone development	25	2.47036	2.25608e-05	TWSG1, PDLIM7, HOXA11, TGFB3, ACP5, FHL2, GLI2, MMP2, TGFB1, GLI1, GPNMB, RUNX2, BMP1, HSPG2, SPARC, MMP14, COL5A2, HOXB4, CTSK, NAB2, COL1A1, IGFBP3, BMP8A, CDH11, IGFBP5
GOTERM_BP_FAT	GO:0001817~regulation of cytokine production	31	3.06324	2.94304e-05	PANX1, IL18, PPARG, TNFRSF8, TRIM16, TLR4, TNFRSF4, TGFB1, SLC11A1, IRAK3, NOD2, MYD88, SAA2, HMOX1, PYCARD, FCER1G, INPP5D, THBS1, LTB, SRGN, CEBPB, NFAM1, FOXP3, TIGIT, CARD11, INHBA, CD86, HIF1A, CLEC7A, SASH3, F2R
GOTERM_BP_FAT	GO:0008283~cell proliferation	54	5.33597	4.46401e-05	TSPO, ELF4, OSMR, LY86, ZEB1, GLI2, TGFB1, ISG20, EDNRA, CXCR4, HMOX1, TGFBI, IL15RA, ASPM, PDPN, KIF15, PIM1, IFI16, PIM2, TACC3, MXD1, MMP14, IFNAR2, SH2D2A, CD86, UCN2, TNFSF13B, KRT16, TACSTD2, NAB2, EMP1, SPOCK1, IL7R, TNFRSF4, CD74, ITGAM, SLC11A1, DOCK2, CKLF, COL8A1, COL8A2, RUNX3, CRIP1, IL2RA, MET, CENPF, ITGA2, BRCA2, TNFSF9, HOXB4, CDH13, LRP1, EPS8, IGFBP4
GOTERM_MF_FAT	GO:0008237~metallopeptidase activity	30	2.96443	4.05733e-05	AEBP1, ADAMTS14, MMP9, ADAMTSL4, MMP7, MMP28, MMP3, NAALADL1, MMP2, CPZ, PAPPA, FAP, STAMBPL1, ADAMTS12, ADAM8, ADAM9, DPEP2, ADAM28, BMP1, MMP14, MMP12, MMP11, ADAMTS7, CPXM1, ADAM19, ADAM22, ADAM12, ADAMTS2, ADAMTS5, ADAMTS4
GOTERM_BP_FAT	GO:0001525~angiogenesis	27	2.66798	5.44359e-05	NRP2, IL18, ELK3, EDNRA, TYMP, ROBO1, CXCR4, HMOX1, PLCD3, ZC3H12A, THBS1, FGF1, ANGPT2, CEACAM1, B4GALT1, KLF5, IL8, MMP14, ANXA2P2, ANXA2, THY1, SH2D2A, CDH13, HIF1A, TNFAIP2, PLAU, ACVR1
GOTERM_MF_FAT	GO:0019955~cytokine binding	22	2.17391	5.65476e-05	IL2RB, IL2RA, OSMR, IL21R, TGFB3, TRIM16, IL7R, TNFRSF4, CD74, IFNAR2, TNFRSF1B, CCR7, CXCR4, IL10RA, IL4R, IL1RAP, TNFRSF18, CSF3R, IL15RA, IL2RG, THBS1, ACVR1
GOTERM_BP_FAT	GO:0045321~leukocyte activation	36	3.55731	8.04688e-05	SBNO2, LRRC8A, ELF4, IL21R, PTPN22, TLR4, SKAP2, IL7R, TNFRSF4, ITGB1, CD74, TGFB1, ITGAM, IL11, FLT3LG, SLC11A1, DOCK2, CXCR4, FAS, ADAM9, IL8, IKZF1, SLAMF7, ITGA4, NFAM1, FOXP3, VAV1, WAS, CARD11, CD86, LAT2, UNC13D, BANK1, CLEC7A, LCP1, LCP2
GOTERM_BP_FAT	GO:0044236~multicellular organismal metabolic process	13	1.28458	8.26194e-05	KLK6, ADAMTS14, MMP9, COL3A1, MMP7, MMP3, MMP2, SERPINH1, COL5A1, MMP11, HIF1A, COL1A1, ADAMTS2
GOTERM_MF_FAT	GO:0008092~cytoskeletal protein binding	57	5.63241	6.74669e-05	AIF1, MLPH, PDLIM3, LMO7, GLI1, CXCR4, CAP1, MSN, PARVG, FMNL1, ARHGEF2, FMNL3, STX1A, BAIAP2, ACTN1, NUSAP1, TMSB10, SPIRE2, PALLD, FLNC, VASP, FLNA, ANXA2P2, ARPC1B, SDC1, TNNT1, TAGLN, STMN1, LCP1, ABLIM3, ALDOC, CALD1, FHDC1, FXYD5, TPM2, TPM4, CORO2A, PSTPIP1, CNN1, WIPF1, AFAP1, PLEC, B4GALT1, MYO1E, MAP1A, MYO1G, BRCA2, COTL1, GAS7, ANXA2, CORO1C, LSP1, GMFG, CAPG, ANTXR1, MYLK, FEZ1
GOTERM_BP_FAT	GO:0016477~cell migration	39	3.85375	8.97501e-05	NRP2, CTHRC1, IL16, ITGA11, ITGB2, ITGB1, TGFB1, ITGAM, WNT2, CCL22, DOCK2, SAA2, CXCR4, ROBO1, CKLF, SEMA3C, CAP1, MSN, THBS1, SELPLG, CEACAM1, TWIST1, FN1, B4GALT1, PLAT, S100P, IL8, MET, ITGA1, ITGA4, MMP14, COL5A1, CDH13, HIF1A, ITGA5, PDGFRB, VCAN, PLAU, ACVR1
GOTERM_BP_FAT	GO:0008544~epidermis development	30	2.96443	0.000110724	FGF7, COL3A1, CRABP2, GLI2, GLI1, LAMB3, COL7A1, PPL, AHNAK2, LTB, RUNX3, ADAM9, KLK7, ANXA1, GJB3, LEF1, COL5A3, WAS, COL5A2, COL5A1, SCEL, LAMA3, EVPL, KRT17, KRT16, COL1A2, LAMC2, COL1A1, ADAMTS2, EMP1
GOTERM_MF_FAT	GO:0003779~actin binding	42	4.1502	8.7159e-05	AIF1, MLPH, ABLIM3, CALD1, LMO7, FHDC1, FXYD5, TPM2, TPM4, CORO2A, CXCR4, PSTPIP1, CNN1, CAP1, MSN, WIPF1, AFAP1, PLEC, PARVG, FMNL1, FMNL3, MYO1E, MAP1A, MYO1G, ACTN1, TMSB10, SPIRE2, COTL1, PALLD, FLNC, GAS7, VASP, FLNA, LSP1, CORO1C, ARPC1B, TAGLN, GMFG, CAPG, ANTXR1, LCP1, MYLK
GOTERM_BP_FAT	GO:0002683~negative regulation of immune system process	19	1.87747	0.000117608	IL2RA, LST1, COL3A1, GREM1, FOXP3, IL7R, CD74, TGFB1, THY1, TIGIT, INHBA, IRAK3, NOD2, HMOX1, HLX, IL4R, FAS, INPP5D, THBS1
GOTERM_BP_FAT	GO:0002694~regulation of leukocyte activation	28	2.7668	0.00013016	LST1, IL18, ZEB1, IL7R, TNFRSF4, TGFB1, CD74, HMOX1, HLX, IL4R, VNN1, IL2RG, FAS, INPP5D, THBS1, IL2RA, IKZF1, NFAM1, FOXP3, THY1, TIGIT, CD38, INHBA, CARD11, CD86, UNC13D, TNFSF13B, SASH3
GOTERM_BP_FAT	GO:0050867~positive regulation of cell activation	22	2.17391	0.000158235	IL2RA, IKZF1, PLEK, PDPN, IL18, TLR4, IL7R, TNFRSF4, CD74, TGFB1, THY1, CARD11, CD38, CD86, TNFSF13B, HLX, IL4R, VNN1, IL2RG, INPP5D, THBS1, SASH3
GOTERM_BP_FAT	GO:0007398~ectoderm development	31	3.06324	0.000167017	FGF7, COL3A1, CRABP2, GLI2, GLI1, LAMB3, COL7A1, PPL, AHNAK2, LTB, RUNX3, ADAM9, KLK7, ANXA1, GJB3, LEF1, COL5A3, WAS, COL5A2, COL5A1, SCEL, LAMA3, EVPL, KRT17, KRT16, COL1A2, TFAP2A, LAMC2, COL1A1, ADAMTS2, EMP1
GOTERM_BP_FAT	GO:0046649~lymphocyte activation	31	3.06324	0.000167017	LRRC8A, ELF4, IL21R, PTPN22, IL7R, SKAP2, TNFRSF4, ITGB1, TGFB1, ITGAM, CD74, IL11, FLT3LG, SLC11A1, DOCK2, CXCR4, FAS, IKZF1, SLAMF7, ITGA4, NFAM1, FOXP3, VAV1, WAS, CARD11, CD86, LAT2, UNC13D, BANK1, CLEC7A, LCP1
GOTERM_BP_FAT	GO:0032101~regulation of response to external stimulus	27	2.66798	0.000168354	SBNO2, IL16, OSMR, PPARG, TLR4, GREM1, TGFB1, EDNRA, TNFRSF1B, SAA2, SERPINE1, TGM2, FCER1G, THBS1, NT5E, IL2RA, IL8, PLEK, PDPN, ITGA2, ANXA2P2, ANXA2, CDH13, F3, HOPX, PLAU, F2R
GOTERM_BP_FAT	GO:0006935~chemotaxis	27	2.66798	0.000184897	NRP2, IL16, FPR1, ITGB2, ITGAM, TYMP, DOCK2, CCL22, SAA2, CXCR4, ROBO1, KAL1, CKLF, SEMA3A, RNASE2, C5AR1, IL8, ITGA1, CCL18, PLAUR, CCL13, CCR7, CXCL14, PDGFRB, CMTM3, PTAFR, PLAU
GOTERM_BP_FAT	GO:0042330~taxis	27	2.66798	0.000184897	NRP2, IL16, FPR1, ITGB2, ITGAM, TYMP, DOCK2, CCL22, SAA2, CXCR4, ROBO1, KAL1, CKLF, SEMA3A, RNASE2, C5AR1, IL8, ITGA1, CCL18, PLAUR, CCL13, CCR7, CXCL14, PDGFRB, CMTM3, PTAFR, PLAU
GOTERM_CC_FAT	GO:0005583~fibrillar collagen	8	0.790514	5.67784e-05	LUM, COL3A1, COL1A2, COL1A1, COL5A3, COL5A2, COL11A1, COL5A1
GOTERM_BP_FAT	GO:0045619~regulation of lymphocyte differentiation	16	1.58103	0.000222168	IL2RA, IKZF1, NFAM1, ZEB1, IL7R, CD74, CARD11, INHBA, CD86, IL4R, HLX, VNN1, IL2RG, INPP5D, FAS, SASH3
GOTERM_BP_FAT	GO:0001503~ossification	22	2.17391	0.000250072	TWSG1, BMP1, PDLIM7, HSPG2, TGFB3, FHL2, SPARC, GLI2, MMP14, MMP2, COL5A2, TGFB1, GLI1, CTSK, NAB2, COL1A1, GPNMB, IGFBP3, RUNX2, BMP8A, IGFBP5, CDH11
GOTERM_BP_FAT	GO:0051674~localization of cell	40	3.95257	0.000360621	NRP2, CTHRC1, IL16, ITGA11, ITGB2, DNAH2, ITGB1, TGFB1, ITGAM, WNT2, CCL22, DOCK2, SAA2, CXCR4, ROBO1, CKLF, SEMA3C, CAP1, MSN, THBS1, SELPLG, CEACAM1, TWIST1, FN1, B4GALT1, PLAT, S100P, IL8, MET, ITGA1, ITGA4, MMP14, COL5A1, CDH13, HIF1A, ITGA5, PDGFRB, VCAN, PLAU, ACVR1
GOTERM_BP_FAT	GO:0048870~cell motility	40	3.95257	0.000360621	NRP2, CTHRC1, IL16, ITGA11, ITGB2, DNAH2, ITGB1, TGFB1, ITGAM, WNT2, CCL22, DOCK2, SAA2, CXCR4, ROBO1, CKLF, SEMA3C, CAP1, MSN, THBS1, SELPLG, CEACAM1, TWIST1, FN1, B4GALT1, PLAT, S100P, IL8, MET, ITGA1, ITGA4, MMP14, COL5A1, CDH13, HIF1A, ITGA5, PDGFRB, VCAN, PLAU, ACVR1
GOTERM_MF_FAT	GO:0030247~polysaccharide binding	25	2.47036	0.000374602	FGF7, FSTL1, POSTN, MDK, ITGAM, NOD2, COMP, THBS1, FGF1, GPNMB, THBS2, FN1, HAPLN3, SELL, COL5A3, TINAGL1, COL5A1, PRELP, TNFAIP6, BGN, LAYN, STAB1, LAMC2, VCAN, CLEC7A
GOTERM_MF_FAT	GO:0001871~pattern binding	25	2.47036	0.000374602	FGF7, FSTL1, POSTN, MDK, ITGAM, NOD2, COMP, THBS1, FGF1, GPNMB, THBS2, FN1, HAPLN3, SELL, COL5A3, TINAGL1, COL5A1, PRELP, TNFAIP6, BGN, LAYN, STAB1, LAMC2, VCAN, CLEC7A
GOTERM_BP_FAT	GO:0051249~regulation of lymphocyte activation	25	2.47036	0.000423381	LST1, IL18, ZEB1, IL7R, TNFRSF4, TGFB1, CD74, HLX, IL4R, VNN1, IL2RG, FAS, INPP5D, IL2RA, IKZF1, NFAM1, FOXP3, THY1, TIGIT, CD38, INHBA, CARD11, CD86, TNFSF13B, SASH3
GOTERM_BP_FAT	GO:0051094~positive regulation of developmental process	37	3.65613	0.000515851	MSR1, PDLIM7, HOXA11, PPARG, TGFB3, TRIM16, IL7R, GLI2, GLI3, TGFB1, CD74, ROBO1, IL4R, HLX, VNN1, IL2RG, INPP5D, THBS1, RUNX1, RUNX2, ADAM9, B4GALT1, SH3PXD2B, IL2RA, IKZF1, LIMK1, VASH2, INHBA, CD86, WNT7B, HIF1A, F3, HOPX, TGFB1I1, IGFBP3, SASH3, ACVR1
GOTERM_BP_FAT	GO:0048706~embryonic skeletal system development	17	1.67984	0.00061272	PRRX1, HSPG2, TGFB3, PRRX2, ZEB1, GLI3, HOXC6, HOXB4, HOXA3, HOXB7, HOXA5, HOXB5, CHST11, NKX3-2, TFAP2A, COL1A1, COL11A1
GOTERM_BP_FAT	GO:0048568~embryonic organ development	27	2.66798	0.000608414	TGFB3, PRRX1, ZEB1, PRRX2, GLI2, GLI3, GLI1, HOXA3, HOXA5, ALDH1A3, HLX, HOXC4, FOXF2, CHST11, NKX3-2, COL11A1, RARG, CEBPB, HSPG2, NR4A3, HOXB4, HIF1A, HOXB7, HOXB5, TFAP2A, ROR2, PRDM1
GOTERM_BP_FAT	GO:0030036~actin cytoskeleton organization	32	3.16206	0.000651285	FGD2, PLEK2, PDLIM7, AIF1, CALD1, PDLIM3, LMO7, FHDC1, ITGB1, CDC42EP2, DOCK2, CNN1, WIPF1, CAP1, ARHGDIB, FMNL1, FMNL3, ARHGEF2, PLEK, LIMK1, PRKCI, ACTN1, TMSB10, GAS7, WAS, FLNA, VASP, RND3, KRT19, EPS8, ANTXR1, LCP1
GOTERM_BP_FAT	GO:0048562~embryonic organ morphogenesis	23	2.27273	0.000664513	RARG, PRRX1, HSPG2, TGFB3, ZEB1, NR4A3, PRRX2, GLI2, GLI3, GLI1, HOXB4, HOXA3, HOXB7, HOXA5, ALDH1A3, HOXB5, HOXC4, HLX, CHST11, NKX3-2, TFAP2A, ROR2, COL11A1
GOTERM_MF_FAT	GO:0070011~peptidase activity, acting on L-amino acid peptides	57	5.63241	0.000736784	AEBP1, MMP9, MMP7, MMP28, MMP3, MMP2, PAPPA, FAP, SERPINE1, KLK10, HTRA3, ADAM8, DPEP2, ADAM9, NRIP3, CTSS, MMP14, MMP12, MMP11, ADAMTS7, CTSK, CARD16, CPXM1, CTSC, CTSB, ADAM19, TNFAIP3, ADAM12, ADAMTS2, ADAMTS5, ADAMTS4, ADAMTS14, ADAMTSL4, C1S, NAALADL1, CPZ, STAMBPL1, PYCARD, ADAMTS12, C2, PLAT, ADAM28, KLK6, KLK7, CAPN5, BMP1, CAPN8, TINAGL1, PSMB8, TMPRSS4, PSMB9, RHBDL2, ADAM22, PRSS23, TP…
GOTERM_MF_FAT	GO:0048407~platelet-derived growth factor binding	7	0.6917	0.000689371	COL4A1, COL3A1, COL1A2, PDGFRB, COL6A1, COL1A1, COL5A1
GOTERM_MF_FAT	GO:0005539~glycosaminoglycan binding	23	2.27273	0.000649291	FGF7, HAPLN3, SELL, POSTN, FSTL1, COL5A3, MDK, COL5A1, ITGAM, PRELP, TNFAIP6, NOD2, BGN, LAYN, STAB1, COMP, LAMC2, VCAN, GPNMB, FGF1, THBS1, THBS2, FN1
GOTERM_BP_FAT	GO:0045597~positive regulation of cell differentiation	32	3.16206	0.00081637	MSR1, PDLIM7, HOXA11, PPARG, TGFB3, TRIM16, IL7R, GLI2, GLI3, TGFB1, CD74, ROBO1, IL4R, HLX, VNN1, IL2RG, INPP5D, RUNX1, RUNX2, SH3PXD2B, IL2RA, IKZF1, LIMK1, INHBA, CD86, WNT7B, HIF1A, HOPX, TGFB1I1, IGFBP3, SASH3, ACVR1
GOTERM_BP_FAT	GO:0030029~actin filament-based process	33	3.26087	0.000868048	FGD2, PDLIM7, PLEK2, AIF1, CALD1, PDLIM3, LMO7, FHDC1, ITGB1, CDC42EP2, DOCK2, CNN1, WIPF1, CAP1, ARHGDIB, FMNL1, FMNL3, ARHGEF2, PLEK, LIMK1, MYO1E, PRKCI, ACTN1, TMSB10, GAS7, WAS, FLNA, VASP, RND3, KRT19, EPS8, ANTXR1, LCP1
GOTERM_BP_FAT	GO:0042981~regulation of apoptosis	78	7.70751	0.000865116	MMP9, TGFB3, TLR4, GLI3, TGFB1, NOD2, MYD88, HMOX1, CHST11, VNN1, FAS, NQO1, LTB, TOP2A, ADAM9, ARHGEF2, RARG, BCL2A1, PIM1, PRKCI, ACTN1, PIM2, IFI16, ECT2, TNFRSF10A, CARD11, AMIGO2, CD38, TNFRSF9, SERPINB9, INHBA, UNC13D, CARD16, RASGRF2, TNFSF13B, F3, CSTB, CTSB, TNFAIP3, ACVR1, FGD2, BID, ADAMTSL4, STK17B, PML, TNFRSF8, HSPA1A, TNFRSF4, CD74, PEA15, VDR, PLEKHG2, COMP, ALDH1A3, NKX3-2, TNFRS…
GOTERM_BP_FAT	GO:0043122~regulation of I-kappaB kinase/NF-kappaB cascade	20	1.97628	0.000868274	SLC20A1, C9ORF89, LGALS1, GJA1, TLR4, PIM2, ECT2, ECM1, LGALS9, FLNA, CARD11, NOD2, MYD88, PLK2, HMOX1, TGM2, TNFAIP3, LTB, NEK6, F2R
GOTERM_BP_FAT	GO:0031589~cell-substrate adhesion	19	1.87747	0.000882512	PARVG, LYPD3, COL3A1, ITGA1, ITGB4, ITGA11, ITGA2, ACTN1, ITGB5, ITGB2, ITGA3, NID2, COL5A3, ITGB1, ITGBL1, THY1, ANTXR1, FN1, ADAM9
GOTERM_BP_FAT	GO:0007160~cell-matrix adhesion	18	1.77866	0.00087197	PARVG, LYPD3, COL3A1, ITGA1, ITGB4, ITGA11, ITGA2, ACTN1, ITGB5, ITGB2, ITGA3, NID2, COL5A3, ITGB1, ITGBL1, THY1, FN1, ADAM9
GOTERM_MF_FAT	GO:0032403~protein complex binding	28	2.7668	0.000802302	COL3A1, FSTL3, ITGB1, DOCK2, LAMB3, TGFBI, FCER1G, GPNMB, THBS1, FCGR3A, ADAM9, CIITA, LGALS3, EGFL6, ITGA1, ACTN1, ITGA2, MFGE8, COL16A1, COL5A1, THY1, DOK2, ITGA5, DOK6, FCGR2A, ADAM22, ADAMTS5, ACVR1
GOTERM_MF_FAT	GO:0046983~protein dimerization activity	56	5.5336	0.000800748	S100A6, KYNU, FOSL2, PPARG, TGFB3, SDCBP2, TGFB1, FLT3LG, BATF, ROBO1, FAP, TOP2A, IRAK2, BATF3, STX1A, KCND2, LIMK1, NCF4, FLNA, INHBA, HIF1A, SDS, TFAP2A, NFE2L3, ACVR1, PANX1, PML, APOC2, ITGB1, ITGAM, IRAK3, SLC11A1, ALDH1A3, ENO2, PYCARD, CDA, RUNX1, TCF4, B4GALT1, IKZF3, CEBPB, S100A16, PTPRE, PLEK, IKZF1, LGALS1, ITGA1, S100A11, ITGA2, CENPF, CELSR1, FOXP3, ABCG1, CDH13, CYBB, PYGL
GOTERM_BP_FAT	GO:0001819~positive regulation of cytokine production	18	1.77866	0.000997881	PANX1, IL18, TLR4, TRIM16, NFAM1, TGFB1, TIGIT, CARD11, SLC11A1, NOD2, HIF1A, MYD88, SAA2, PYCARD, FCER1G, CLEC7A, THBS1, SASH3
GOTERM_BP_FAT	GO:0045087~innate immune response	23	2.27273	0.00103439	TNFAIP8L2, CIITA, KYNU, NCF2, PPARG, TLR4, SLAMF7, C1S, CD180, TGFB1, C1QA, SLC11A1, CD55, CYBB, NOD2, TMEM173, UNC13D, MYD88, APOL1, IL1RAP, VNN1, CLEC7A, C2
GOTERM_BP_FAT	GO:0043067~regulation of programmed cell death	78	7.70751	0.00109051	MMP9, TGFB3, TLR4, GLI3, TGFB1, NOD2, MYD88, HMOX1, CHST11, VNN1, FAS, NQO1, LTB, TOP2A, ADAM9, ARHGEF2, RARG, BCL2A1, PIM1, PRKCI, ACTN1, PIM2, IFI16, ECT2, TNFRSF10A, CARD11, AMIGO2, CD38, TNFRSF9, SERPINB9, INHBA, UNC13D, CARD16, RASGRF2, TNFSF13B, F3, CSTB, CTSB, TNFAIP3, ACVR1, FGD2, BID, ADAMTSL4, STK17B, PML, TNFRSF8, HSPA1A, TNFRSF4, CD74, PEA15, VDR, PLEKHG2, COMP, ALDH1A3, NKX3-2, TNFRS…
GOTERM_BP_FAT	GO:0048704~embryonic skeletal system morphogenesis	14	1.3834	0.00114876	PRRX1, HSPG2, TGFB3, PRRX2, ZEB1, GLI3, HOXB4, HOXA3, HOXB7, HOXA5, HOXB5, CHST11, TFAP2A, COL11A1
GOTERM_MF_FAT	GO:0008233~peptidase activity	58	5.73123	0.000995783	AEBP1, MMP9, MMP7, MMP28, MMP3, MMP2, PAPPA, FAP, SERPINE1, KLK10, HTRA3, ADAM8, DPEP2, ADAM9, NRIP3, CTSS, MMP14, MMP12, MMP11, ADAMTS7, CTSK, CARD16, CPXM1, SLPI, CTSC, CTSB, ADAM19, TNFAIP3, ADAM12, ADAMTS2, ADAMTS5, ADAMTS4, ADAMTS14, ADAMTSL4, C1S, NAALADL1, CPZ, STAMBPL1, PYCARD, C2, ADAMTS12, PLAT, ADAM28, KLK6, KLK7, CAPN5, BMP1, CAPN8, TINAGL1, PSMB8, TMPRSS4, PSMB9, RHBDL2, ADAM22, PRSS…
GOTERM_BP_FAT	GO:0010941~regulation of cell death	78	7.70751	0.00118802	MMP9, TGFB3, TLR4, GLI3, TGFB1, NOD2, MYD88, HMOX1, CHST11, VNN1, FAS, NQO1, LTB, TOP2A, ADAM9, ARHGEF2, RARG, BCL2A1, PIM1, PRKCI, ACTN1, PIM2, IFI16, ECT2, TNFRSF10A, CARD11, AMIGO2, CD38, TNFRSF9, SERPINB9, INHBA, UNC13D, CARD16, RASGRF2, TNFSF13B, F3, CSTB, CTSB, TNFAIP3, ACVR1, FGD2, BID, ADAMTSL4, STK17B, PML, TNFRSF8, HSPA1A, TNFRSF4, CD74, PEA15, VDR, PLEKHG2, COMP, ALDH1A3, NKX3-2, TNFRS…
GOTERM_BP_FAT	GO:0051216~cartilage development	16	1.58103	0.00118514	WNT5A, BMP1, HOXA11, PRRX1, HSPG2, PRRX2, ZEB1, HOXA3, HOXA5, HOXC4, CHST11, ROR2, COL1A1, COL11A1, RUNX2, BMP8A
GOTERM_BP_FAT	GO:0045621~positive regulation of lymphocyte differentiation	11	1.08696	0.00121561	CD86, IL2RA, IKZF1, HLX, IL4R, VNN1, IL2RG, INPP5D, IL7R, CD74, SASH3
GOTERM_BP_FAT	GO:0043588~skin development	10	0.988142	0.0014815	COL3A1, COL1A2, GJB3, LEF1, COL1A1, COL5A3, COL5A2, LTB, ADAMTS2, COL5A1
GOTERM_BP_FAT	GO:0016337~cell-cell adhesion	35	3.4585	0.0018433	MPZL2, LMO7, ITGB2, CDH3, ITGB1, ITGAM, SCARF2, PCDH1, ROBO1, COL6A2, VNN1, MSN, ADAM8, COL11A1, SELPLG, COL8A2, CEACAM1, ADAM9, BMP1, PLEK, OLR1, PDPN, NLGN2, PCDH7, CELSR1, ITGA4, THY1, CDH13, AMIGO2, ITGA5, CD209, CD58, ROR2, CLEC7A, CDH11
GOTERM_BP_FAT	GO:0010033~response to organic substance	70	6.917	0.00198551	KYNU, AQP9, ADCY7, OSMR, PPARG, PTGS1, DUOX1, TGFB3, TLR4, MMP3, TGFB1, WNT2, EDNRA, TNFRSF11B, NOD2, MYD88, HMOX1, LOX, FAS, ADAM9, CIITA, IRAK2, BAIAP2, PRKCI, LEF1, MFGE8, CLIC1, MMP14, UGT1A1, UGT1A10, CD38, RETN, KRT19, SDC1, ADM, WFDC1, CTSC, GNB4, COL1A1, STEAP2, PTAFR, HMGB2, CYP1B1, PANX1, ALDOC, COL3A1, PML, ACP5, FHL2, HSPA1A, TRIM16, C1S, SERPINH1, UGT1A7, UGT1A6, IRAK3, SLC11A1, UGT1…
GOTERM_BP_FAT	GO:0008285~negative regulation of cell proliferation	42	4.1502	0.00198933	RARRES1, LST1, AIF1, PPARG, PML, TGFB3, IFI30, GJA1, TNFRSF8, ZEB1, SKAP2, GLI3, TGFB1, WNT2, VDR, PTGES, HMOX1, INPP5D, THBS1, GPNMB, LTB, RUNX3, B4GALT1, NOX4, RARG, IL2RA, IL8, S100A11, BRCA2, CDKN3, FOXP3, TNFRSF9, CDH13, ADM, FABP3, WFDC1, TGFB1I1, EMP3, PMP22, IGFBP3, IGFBP5, F2R
GOTERM_BP_FAT	GO:0002696~positive regulation of leukocyte activation	19	1.87747	0.00211615	IL2RA, IKZF1, IL18, IL7R, TNFRSF4, CD74, TGFB1, THY1, CARD11, CD38, CD86, TNFSF13B, HLX, IL4R, VNN1, IL2RG, INPP5D, THBS1, SASH3
GOTERM_MF_FAT	GO:0046982~protein heterodimerization activity	28	2.7668	0.00199409	PANX1, PPARG, PML, TGFB3, APOC2, SDCBP2, ITGB1, ITGAM, TGFB1, IRAK3, ROBO1, ENO2, TCF4, RUNX1, TOP2A, IRAK2, STX1A, IKZF3, KCND2, CEBPB, IKZF1, LIMK1, ITGA1, ITGA2, ABCG1, INHBA, CYBB, HIF1A
GOTERM_BP_FAT	GO:0043123~positive regulation of I-kappaB kinase/NF-kappaB cascade	18	1.77866	0.00223266	SLC20A1, LGALS1, GJA1, TLR4, PIM2, ECT2, ECM1, LGALS9, FLNA, CARD11, NOD2, MYD88, PLK2, HMOX1, TGM2, LTB, NEK6, F2R
GOTERM_BP_FAT	GO:0051251~positive regulation of lymphocyte activation	18	1.77866	0.00223266	IL2RA, IKZF1, IL18, IL7R, TNFRSF4, CD74, TGFB1, THY1, CARD11, CD38, CD86, TNFSF13B, IL4R, HLX, VNN1, IL2RG, INPP5D, SASH3
GOTERM_BP_FAT	GO:0030155~regulation of cell adhesion	22	2.17391	0.00237582	IL8, IL18, ITGA2, FXYD5, MMP14, VAV1, TGFB1, EMILIN1, CDH13, LAMA4, LAMA3, SAA2, FBLN2, TGFBI, TGM2, COL1A1, ADAM22, COL8A1, FGF1, THBS1, ARHGDIB, ADAM9
GOTERM_BP_FAT	GO:0048534~hemopoietic or lymphoid organ development	33	3.26087	0.00285164	TWSG1, LRRC8A, MMP9, PPARG, PML, PTPN22, IL7R, ITGB1, TGFB1, CD74, IL11, TIMP1, FLT3LG, DOCK2, BARX1, HOXA3, NKX3-2, FAS, RUNX1, LTB, PLEK, IKZF1, MYO1E, BRCA2, ITGA4, NFAM1, IFI16, TACC3, CARD11, INHBA, HOXB4, HOXB7, HEPH
GOTERM_BP_FAT	GO:0045582~positive regulation of T cell differentiation	10	0.988142	0.00311863	CD86, IL2RA, IKZF1, HLX, IL4R, VNN1, IL2RG, IL7R, CD74, SASH3
GOTERM_BP_FAT	GO:0048771~tissue remodeling	13	1.28458	0.00371479	XDH, TGFB3, ACP5, ITGA4, MMP14, TGFB1, CTSK, HOXA3, HIF1A, BGN, TGM2, SEMA3C, F2R
GOTERM_MF_FAT	GO:0050840~extracellular matrix binding	9	0.889328	0.00361621	BGN, LYPD3, FBLN2, TGFBI, ITGA2, SPARC, THBS1, COL11A1, ADAM9
GOTERM_BP_FAT	GO:0030574~collagen catabolic process	8	0.790514	0.00427526	KLK6, ADAMTS14, MMP9, MMP7, MMP3, ADAMTS2, MMP2, MMP11
GOTERM_BP_FAT	GO:0060349~bone morphogenesis	8	0.790514	0.00427526	NAB2, HOXA11, HSPG2, TGFB3, ACP5, COL1A1, RUNX2, TGFB1
GOTERM_BP_FAT	GO:0051240~positive regulation of multicellular organismal process	31	3.06324	0.00461036	PANX1, IL18, PTGS1, TGFB3, TRIM16, TLR4, TGFB1, SLC11A1, NOD2, MYD88, SAA2, HMOX1, PYCARD, FCER1G, THBS1, LTB, NMU, B4GALT1, IKZF1, ITGA2, NFAM1, TIGIT, CARD11, CD38, HIF1A, ADM, F3, CLEC7A, SASH3, ACVR1, F2R
GOTERM_MF_FAT	GO:0005529~sugar binding	26	2.56917	0.00420717	AIM1L, GALNT5, CD248, HK2, CLEC4E, CLEC4A, SELPLG, LY75, OLR1, LGALS3, SELL, LGALS1, MRC2, PFKP, SIGLEC10, SIGLEC14, LGALS9, CLEC11A, PYGL, LAYN, CD209, GFPT2, SIGLEC7, VCAN, CLEC7A, CLEC5A
GOTERM_BP_FAT	GO:0048598~embryonic morphogenesis	36	3.55731	0.00583583	WNT5A, TWSG1, HOXA11, CRABP2, TGFB3, PRRX1, PTK7, ZEB1, PRRX2, GREM1, GLI2, GLI3, GLI1, HOXA3, HOXA5, HLX, HOXC4, ALDH1A3, CHST11, NKX3-2, HOXA10, COL11A1, TWIST1, RARG, HSPG2, LEF1, NR4A3, CELSR1, VASP, HOXB4, HOXB7, HOXB5, TFAP2A, ROR2, TGFB1I1, ACVR1
GOTERM_BP_FAT	GO:0048584~positive regulation of response to stimulus	30	2.96443	0.00587176	IL16, OSMR, PTPN22, CACNB3, TLR4, C1S, TGFB1, EDNRA, SLC11A1, IRAK3, NOD2, MYD88, TGM2, FCER1G, C2, THBS1, IRAK2, IL8, ITGA2, NFAM1, THY1, C1QA, CDH13, CD55, LAT2, TNFSF13B, F3, CLEC7A, SASH3, HLA-DRA
GOTERM_BP_FAT	GO:0002460~adaptive immune response based on somatic recombination of immune receptors built from immunoglobulin superfamily domains	15	1.48221	0.00601248	IL18, TLR4, C1S, CD74, C1QA, SLC11A1, CD55, NOD2, UNC13D, MYD88, FCER1G, C2, INPP5D, FAS, HLA-DRA
GOTERM_BP_FAT	GO:0002250~adaptive immune response	15	1.48221	0.00601248	IL18, TLR4, C1S, CD74, C1QA, SLC11A1, CD55, NOD2, UNC13D, MYD88, FCER1G, C2, INPP5D, FAS, HLA-DRA
GOTERM_BP_FAT	GO:0045580~regulation of T cell differentiation	12	1.18577	0.00632724	CARD11, CD86, IL2RA, IKZF1, HLX, IL4R, VNN1, IL2RG, ZEB1, IL7R, CD74, SASH3
GOTERM_BP_FAT	GO:0007159~leukocyte adhesion	9	0.889328	0.00629864	OLR1, ITGA5, CD209, ITGB2, ITGA4, MSN, ITGB1, SELPLG, ITGAM
GOTERM_CC_FAT	GO:0015629~actin cytoskeleton	34	3.35968	0.0037392	CTTNBP2NL, PDLIM7, AIF1, MLPH, FERMT3, CALD1, STK17B, PDLIM3, TPM2, TPM4, MYL9, ACTG2, PSTPIP1, CAP1, WIPF1, FYB, MICALL2, STX1A, SH3PXD2A, ACTA2, MYO1E, MYO1G, PALLD, GAS7, WAS, FLNA, VASP, LSP1, CORO1C, ARPC1B, TNNT1, CAPG, MST1R, LCP1
GOTERM_BP_FAT	GO:0030193~regulation of blood coagulation	10	0.988142	0.00746013	PLEK, PDPN, F3, SERPINE1, TLR4, THBS1, PLAU, F2R, ANXA2P2, ANXA2
GOTERM_BP_FAT	GO:0002520~immune system development	33	3.26087	0.0076523	TWSG1, LRRC8A, MMP9, PPARG, PML, PTPN22, IL7R, ITGB1, TGFB1, CD74, IL11, TIMP1, FLT3LG, DOCK2, BARX1, HOXA3, NKX3-2, FAS, RUNX1, LTB, PLEK, IKZF1, MYO1E, BRCA2, ITGA4, NFAM1, IFI16, TACC3, CARD11, INHBA, HOXB4, HOXB7, HEPH
GOTERM_BP_FAT	GO:0002449~lymphocyte mediated immunity	14	1.3834	0.00774803	SLAMF7, C1S, CD74, C1QA, SLC11A1, NOD2, CD55, UNC13D, MYD88, FCER1G, C2, INPP5D, FAS, HLA-DRA
GOTERM_BP_FAT	GO:0008284~positive regulation of cell proliferation	44	4.34783	0.00803259	E2F3, S100A6, FGF7, FOSL2, OSMR, MARCKSL1, IL18, PRRX1, PRRX2, GLI2, TNFRSF4, ITGB1, TGFB1, IL11, FLT3LG, TIMP1, GLI1, HOXA3, HLX, TGM2, FGF1, RUNX2, B4GALT1, KLF5, IL2RA, ITGA2, MFGE8, VASH2, MMP12, CLEC11A, CARD11, CDH13, CD38, CD86, HIF1A, TNFSF13B, ADM, F3, SP6, PDGFRB, MST1R, EIF5A2, SASH3, F2R
GOTERM_MF_FAT	GO:0004896~cytokine receptor activity	12	1.18577	0.00820869	IFNAR2, IL2RB, IL2RA, OSMR, IL10RA, IL4R, IL1RAP, IL21R, IL15RA, CSF3R, IL2RG, IL7R
GOTERM_CC_FAT	GO:0001726~ruffle	14	1.3834	0.00505383	FGD2, S100A6, PLEK, PDLIM7, AIF1, PDPN, BAIAP2, S100A11, GAS7, ITGB1, ITGA5, LAYN, RAB34, LCP1
GOTERM_BP_FAT	GO:0050878~regulation of body fluid levels	21	2.0751	0.00859735	PLAT, F2RL2, PLEK, COL3A1, ITGA2, WAS, IL11, ANXA2P2, PLAUR, ANXA2, KCNN4, PLSCR1, HMCN1, SAA2, F3, SERPINE1, SLC22A4, TFPI, ENTPD1, PLAU, F2R
GOTERM_BP_FAT	GO:0043009~chordate embryonic development	37	3.65613	0.0105166	TGFB3, PRRX1, PTK7, PRRX2, ZEB1, GLI2, ITGB1, GLI3, EDNRA, HOXC6, HOXA3, HOXA5, CHST11, NKX3-2, COL11A1, TWIST1, MAFF, CEBPB, MYO1E, GJB3, HSPG2, LEF1, BRCA2, CELSR1, VASP, HOXB4, HIF1A, HOXB7, SFRP2, HOXB5, HOPX, PDGFRB, TFAP2A, ROR2, COL1A1, PRDM1, ACVR1
GOTERM_BP_FAT	GO:0007596~blood coagulation	17	1.67984	0.0110524	PLAT, F2RL2, PLEK, COL3A1, ITGA2, WAS, IL11, PLAUR, PLSCR1, HMCN1, SAA2, F3, SERPINE1, TFPI, ENTPD1, PLAU, F2R
GOTERM_BP_FAT	GO:0050817~coagulation	17	1.67984	0.0110524	PLAT, F2RL2, PLEK, COL3A1, ITGA2, WAS, IL11, PLAUR, PLSCR1, HMCN1, SAA2, F3, SERPINE1, TFPI, ENTPD1, PLAU, F2R
GOTERM_CC_FAT	GO:0043235~receptor complex	19	1.87747	0.00646622	OSMR, ITGA1, ITGA11, ITGB4, ITGA2, ITGB5, ITGA3, TLR4, ITGB2, ITGA4, ITGB1, ITGAM, ITGBL1, CARD11, ITGAX, EPS8, ITGA5, GRIN2D, ACVR1
GOTERM_BP_FAT	GO:0030097~hemopoiesis	29	2.86561	0.0118901	TWSG1, LRRC8A, MMP9, PPARG, PML, PTPN22, IL7R, ITGB1, TGFB1, CD74, IL11, TIMP1, FLT3LG, DOCK2, FAS, RUNX1, IKZF1, PLEK, MYO1E, BRCA2, ITGA4, NFAM1, IFI16, TACC3, CARD11, INHBA, HOXB4, HOXB7, HEPH
GOTERM_BP_FAT	GO:0009792~embryonic development ending in birth or egg hatching	37	3.65613	0.0120592	TGFB3, PRRX1, PTK7, PRRX2, ZEB1, GLI2, ITGB1, GLI3, EDNRA, HOXC6, HOXA3, HOXA5, CHST11, NKX3-2, COL11A1, TWIST1, MAFF, CEBPB, MYO1E, GJB3, HSPG2, LEF1, BRCA2, CELSR1, VASP, HOXB4, HIF1A, HOXB7, SFRP2, HOXB5, HOPX, PDGFRB, TFAP2A, ROR2, COL1A1, PRDM1, ACVR1
GOTERM_BP_FAT	GO:0042110~T cell activation	19	1.87747	0.0150094	IKZF1, ELF4, PTPN22, FOXP3, IL7R, TNFRSF4, VAV1, WAS, ITGAM, CD74, TGFB1, CARD11, SLC11A1, DOCK2, CD86, CXCR4, CLEC7A, FAS, LCP1
GOTERM_BP_FAT	GO:0002695~negative regulation of leukocyte activation	12	1.18577	0.0152389	TIGIT, INHBA, LST1, IL2RA, HMOX1, HLX, IL4R, FAS, INPP5D, FOXP3, CD74, TGFB1
GOTERM_BP_FAT	GO:0050870~positive regulation of T cell activation	14	1.3834	0.0160906	IL2RA, IKZF1, IL18, IL7R, CD74, THY1, CARD11, CD86, TNFSF13B, IL4R, HLX, VNN1, IL2RG, SASH3
GOTERM_BP_FAT	GO:0002443~leukocyte mediated immunity	15	1.48221	0.0164463	SLAMF7, C1S, CD74, C1QA, SLC11A1, CD55, NOD2, LAT2, UNC13D, MYD88, FCER1G, C2, INPP5D, FAS, HLA-DRA
GOTERM_BP_FAT	GO:0051222~positive regulation of protein transport	13	1.28458	0.0167621	PANX1, TGFB3, TRIM16, GLI3, TNFRSF4, FLNA, TGFB1, KCNN4, NOD2, SAA2, PYCARD, LTB, ADAM9
GOTERM_BP_FAT	GO:0050863~regulation of T cell activation	18	1.77866	0.0166378	IL2RA, IKZF1, IL18, ZEB1, FOXP3, IL7R, CD74, TGFB1, THY1, TIGIT, CARD11, CD86, TNFSF13B, HLX, IL4R, VNN1, IL2RG, SASH3
GOTERM_BP_FAT	GO:0050708~regulation of protein secretion	12	1.18577	0.0168411	KCNN4, NOD2, PANX1, SAA2, PYCARD, TGFB3, TRIM16, FOXP3, TNFRSF4, SRGN, TGFB1, ADAM9
GOTERM_BP_FAT	GO:0050818~regulation of coagulation	10	0.988142	0.0175558	PLEK, PDPN, F3, SERPINE1, TLR4, THBS1, PLAU, F2R, ANXA2P2, ANXA2
GOTERM_BP_FAT	GO:0050714~positive regulation of protein secretion	10	0.988142	0.0175558	KCNN4, NOD2, PANX1, SAA2, PYCARD, TGFB3, TRIM16, TNFRSF4, TGFB1, ADAM9
GOTERM_BP_FAT	GO:0007599~hemostasis	17	1.67984	0.0187722	PLAT, F2RL2, PLEK, COL3A1, ITGA2, WAS, IL11, PLAUR, PLSCR1, HMCN1, SAA2, F3, SERPINE1, TFPI, ENTPD1, PLAU, F2R
GOTERM_BP_FAT	GO:0044243~multicellular organismal catabolic process	8	0.790514	0.019457	KLK6, ADAMTS14, MMP9, MMP7, MMP3, ADAMTS2, MMP2, MMP11
GOTERM_BP_FAT	GO:0009967~positive regulation of signal transduction	33	3.26087	0.0200764	TWSG1, SLC20A1, TGFB3, PRRX1, GJA1, TLR4, TRIM16, PRRX2, TGFB1, IL11, NOD2, MYD88, HMOX1, TGM2, THBS1, LTB, KLK6, LGALS1, PIM2, NFAM1, ECT2, ECM1, LGALS9, FLNA, CARD11, CDH13, HIF1A, PLK2, F3, KCP, TGFB1I1, NEK6, F2R
GOTERM_BP_FAT	GO:0051241~negative regulation of multicellular organismal process	22	2.17391	0.020629	CIITA, PPARG, APOC1, APOC2, FOXP3, ANXA2P2, ANXA2, TIGIT, INHBA, CD38, IRAK3, SLC11A1, TNFRSF11B, NOD2, TNNT1, ADM, HMOX1, SERPINE1, INPP5D, THBS1, SRGN, PLAU
GOTERM_MF_FAT	GO:0008201~heparin binding	16	1.58103	0.0238274	FGF7, SELL, POSTN, FSTL1, COL5A3, MDK, ITGAM, COL5A1, PRELP, COMP, LAMC2, FGF1, THBS1, GPNMB, THBS2, FN1
GOTERM_MF_FAT	GO:0004857~enzyme inhibitor activity	30	2.96443	0.0234608	LXN, APOC1, APOC2, SERPINH1, TRIB2, TIMP1, GCKR, COL7A1, KAL1, SERPINE1, COL6A3, PPP1R14C, TWIST1, PI15, ANXA1, CST2, CST1, CAMK2N1, ANXA2P2, ANXA2, SERPINB9, CARD16, GMFG, CST4, TFPI, CSTB, WFDC1, SLPI, WFDC2, WFDC3
GOTERM_BP_FAT	GO:0051050~positive regulation of transport	27	2.66798	0.0213829	PANX1, TGFB3, TRIM16, TNFRSF4, GLI3, TGFB1, EDNRA, SLC11A1, NOD2, SAA2, PYCARD, LTB, NMU, ADAM9, STX1A, CBL, PRKCI, ITGA2, MFGE8, FLNA, THY1, CD38, KCNN4, INHBA, UNC13D, CLEC7A, F2R
GOTERM_BP_FAT	GO:0050864~regulation of B cell activation	11	1.08696	0.0212265	CARD11, INHBA, CD38, TNFSF13B, IL2RG, NFAM1, FAS, INPP5D, TNFRSF4, SASH3, TGFB1
GOTERM_BP_FAT	GO:0007204~elevation of cytosolic calcium ion concentration	17	1.67984	0.0216593	GNA15, C5AR1, JPH2, CD52, FZD2, ITPR3, EDNRA, CD38, CD55, CCR7, ADM, SAA2, CXCR4, S1PR4, TGM2, CACNA1C, F2R
GOTERM_BP_FAT	GO:0070201~regulation of establishment of protein localization	18	1.77866	0.02217	PANX1, PRKCI, TGFB3, TRIM16, TACC3, FOXP3, TNFRSF4, GLI3, FLNA, TGFB1, KCNN4, NOD2, SAA2, PYCARD, LTB, LCP1, SRGN, ADAM9
GOTERM_BP_FAT	GO:0050866~negative regulation of cell activation	12	1.18577	0.0236696	TIGIT, INHBA, LST1, IL2RA, HMOX1, HLX, IL4R, FAS, INPP5D, FOXP3, CD74, TGFB1
GOTERM_BP_FAT	GO:0007626~locomotory behavior	31	3.06324	0.0235075	NRP2, IL16, FPR1, ITGB2, ITGAM, CCL22, DOCK2, TYMP, SAA2, CXCR4, ROBO1, GRIN2D, KAL1, CKLF, SEMA3A, RNASE2, C5AR1, IL8, ITGA1, CCL18, PLAUR, CCL13, CCR7, CXCL14, EPS8, CSTB, PDGFRB, CACNA1C, CMTM3, PTAFR, PLAU
GOTERM_BP_FAT	GO:0002757~immune response-activating signal transduction	11	1.08696	0.0236923	IRAK2, IRAK3, LAT2, NOD2, MYD88, PTPN22, CACNB3, TLR4, NFAM1, CLEC7A, THY1
GOTERM_BP_FAT	GO:0050778~positive regulation of immune response	20	1.97628	0.025532	IRAK2, PTPN22, CACNB3, TLR4, NFAM1, C1S, THY1, C1QA, IRAK3, SLC11A1, CD55, NOD2, LAT2, MYD88, TNFSF13B, FCER1G, CLEC7A, C2, SASH3, HLA-DRA
GOTERM_BP_FAT	GO:0060429~epithelium development	27	2.66798	0.0257602	HOXA11, PPARG, PTK7, GLI2, GREM1, GLI3, BARX1, HOXA5, PPL, ALDH1A3, AHNAK2, ADAM9, TWIST1, B4GALT1, ANXA1, FZD2, CELSR1, SCEL, VASP, HOXB4, EVPL, LAMA3, HOXB5, TFAP2A, ID3, TGFB1I1, EMP1
GOTERM_CC_FAT	GO:0016323~basolateral plasma membrane	26	2.56917	0.0180614	AQP9, ITGB4, FHL2, ITGB1, WNT2, P2RY6, SLC2A1, MSN, AFAP1, ADAM9, NOX4, PARVG, B4GALT1, LIMK1, MET, ANXA1, ITGA2, ACTN1, VASP, SDC1, SLC4A11, LAMA3, LAYN, ITGA5, SH3KBP1, TGFB1I1
GOTERM_MF_FAT	GO:0001948~glycoprotein binding	9	0.889328	0.0303619	STX1A, GPC6, LGALS1, COMP, ITGB2, THBS1, COL5A1, ITGAM, FLNA
GOTERM_BP_FAT	GO:0048545~response to steroid hormone stimulus	24	2.37154	0.0269858	HMGB2, PTGS1, PPARG, TGFB3, TGFB1, WNT2, UGT1A7, UGT1A6, UGT1A9, TNFRSF11B, UGT1A8, UGT1A3, HMOX1, UGT1A5, UGT1A4, ENO2, FAS, LOX, THBS1, ADAM9, IL1RN, BRCA2, MFGE8, MMP14, UGT1A1, CD38, UGT1A10, KRT19, SDC1, ADM, WFDC1, COL1A1
GOTERM_MF_FAT	GO:0005044~scavenger receptor activity	10	0.988142	0.0304939	MARCO, HHIPL1, LGALS3BP, MSR1, STAB1, TINAGL1, LOXL2, SSC5D, SCARF2, TMPRSS4
GOTERM_CC_FAT	GO:0031252~cell leading edge	20	1.97628	0.0184738	FGD2, S100A6, PLEK, PDLIM7, AIF1, PDPN, BAIAP2, S100A11, GAS7, ITGB1, VASP, CXCR4, LAYN, ROBO1, ITGA5, FAP, RAB34, PSTPIP1, ANTXR1, LCP1
GOTERM_BP_FAT	GO:0048002~antigen processing and presentation of peptide antigen	8	0.790514	0.0276806	SLC11A1, CD209, HLA-A, IFI30, FCER1G, CD74, HLA-DRA, HLA-F
GOTERM_BP_FAT	GO:0010647~positive regulation of cell communication	35	3.4585	0.0285912	TWSG1, SLC20A1, TGFB3, PRRX1, GJA1, TLR4, TRIM16, PRRX2, TGFB1, IL11, NOD2, MYD88, HMOX1, TGM2, THBS1, LTB, NMU, KLK6, LGALS1, ITGA2, PIM2, NFAM1, ECM1, ECT2, LGALS9, FLNA, CARD11, CDH13, HIF1A, PLK2, F3, KCP, TGFB1I1, NEK6, F2R
GOTERM_BP_FAT	GO:0030879~mammary gland development	12	1.18577	0.028969	B4GALT1, WNT2, XDH, MET, HK2, TGFB3, LEF1, BRCA2, ITGA2, GLI2, GLI3, TGFB1
GOTERM_BP_FAT	GO:0051223~regulation of protein transport	17	1.67984	0.0288551	PANX1, TGFB3, TRIM16, TACC3, FOXP3, TNFRSF4, GLI3, FLNA, TGFB1, KCNN4, NOD2, SAA2, PYCARD, LTB, LCP1, SRGN, ADAM9
GOTERM_CC_FAT	GO:0070161~anchoring junction	23	2.27273	0.019871	B4GALT1, NOX4, PARVG, LIMK1, FHL2, LMO7, ITGA2, ACTN1, GJA1, CDH3, ITGB1, VASP, WNT2, PVRL4, SDC1, LAMA3, EVPL, LAYN, ITGA5, PPL, SH3KBP1, TGFB1I1, AFAP1
GOTERM_BP_FAT	GO:0051250~negative regulation of lymphocyte activation	11	1.08696	0.0298331	TIGIT, INHBA, LST1, IL2RA, HLX, IL4R, FAS, INPP5D, FOXP3, CD74, TGFB1
GOTERM_BP_FAT	GO:0007010~cytoskeleton organization	43	4.24901	0.0308699	FGD2, PDLIM7, PLEK2, AIF1, ABLIM3, CALD1, PDLIM3, LMO7, FHDC1, ITGB1, WNT2, CDC42EP2, DOCK2, KRT7, CNN1, CAP1, WIPF1, ARHGDIB, FMNL1, ARHGEF2, FMNL3, PLEK, LIMK1, PRKCI, BRCA2, ACTN1, NUSAP1, TMSB10, PALLD, TACC3, GAS7, WAS, VASP, FLNA, THY1, RND3, KRT19, EPS8, KRT16, SPAG5, ANTXR1, STMN1, LCP1
GOTERM_BP_FAT	GO:0002253~activation of immune response	15	1.48221	0.0316744	IRAK2, PTPN22, TLR4, CACNB3, NFAM1, C1S, THY1, C1QA, IRAK3, CD55, NOD2, LAT2, MYD88, C2, CLEC7A
GOTERM_BP_FAT	GO:0032103~positive regulation of response to external stimulus	12	1.18577	0.031676	EDNRA, CDH13, IL8, IL16, OSMR, F3, TGM2, FCER1G, ITGA2, TLR4, THBS1, TGFB1
GOTERM_BP_FAT	GO:0035295~tube development	26	2.56917	0.0327305	WNT5A, FGF7, HOXA11, TGFB3, PTK7, GREM1, GLI2, GLI3, GLI1, EDNRA, WNT2, HOXA5, CXCR4, LOX, FGF1, TWIST1, B4GALT1, PDPN, NR4A3, CELSR1, MMP14, VASP, HOPX, TFAP2A, ADAMTS2, ACVR1
GOTERM_BP_FAT	GO:0002822~regulation of adaptive immune response based on somatic recombination of immune receptors built from immunoglobulin superfamily domains	11	1.08696	0.0330474	SLC11A1, CD86, NOD2, TNFSF13B, HLX, IL4R, FCER1G, IL7R, FOXP3, SASH3, TGFB1
GOTERM_BP_FAT	GO:0032760~positive regulation of tumor necrosis factor production	6	0.592885	0.0339743	NOD2, MYD88, FCER1G, TLR4, CLEC7A, SASH3
GOTERM_BP_FAT	GO:0002819~regulation of adaptive immune response	11	1.08696	0.0374298	SLC11A1, CD86, NOD2, TNFSF13B, HLX, IL4R, FCER1G, IL7R, FOXP3, SASH3, TGFB1
GOTERM_BP_FAT	GO:0019724~B cell mediated immunity	11	1.08696	0.0374298	C1QA, CD55, NOD2, MYD88, FCER1G, C1S, FAS, C2, INPP5D, CD74, HLA-DRA
GOTERM_BP_FAT	GO:0002764~immune response-regulating signal transduction	11	1.08696	0.0374298	IRAK2, IRAK3, LAT2, NOD2, MYD88, PTPN22, CACNB3, TLR4, NFAM1, CLEC7A, THY1
GOTERM_BP_FAT	GO:0050707~regulation of cytokine secretion	8	0.790514	0.0384463	NOD2, PANX1, SAA2, PYCARD, TRIM16, FOXP3, TNFRSF4, SRGN
GOTERM_BP_FAT	GO:0051480~cytosolic calcium ion homeostasis	17	1.67984	0.0382337	GNA15, C5AR1, JPH2, CD52, FZD2, ITPR3, EDNRA, CD38, CD55, CCR7, ADM, SAA2, CXCR4, S1PR4, TGM2, CACNA1C, F2R
GOTERM_CC_FAT	GO:0030934~anchoring collagen	5	0.494071	0.0265883	COL7A1, COL6A3, COL6A1, COL12A1, COL16A1
GOTERM_BP_FAT	GO:0043065~positive regulation of apoptosis	42	4.1502	0.0397805	FGD2, BID, MMP9, ADAMTSL4, STK17B, PML, TGFB3, TNFRSF8, TLR4, TGFB1, VDR, PLEKHG2, HMOX1, ALDH1A3, TGM2, PYCARD, INPP5D, FAS, NQO1, LTB, TOP2A, RUNX3, B4GALT1, ARHGEF2, RARG, IL2RA, CEBPB, ITGA1, BRCA2, SLAMF7, IFI16, VAV1, ECT2, TNFRSF10A, INHBA, CD38, TNFRSF9, UNC13D, RASGRF2, BIK, ID3, IGFBP3
GOTERM_BP_FAT	GO:0070482~response to oxygen levels	19	1.87747	0.0396237	PLAT, PDPN, ALDOC, IL18, TGFB3, PML, ITGA2, MMP14, MMP2, TGFB1, EDNRA, CD38, HIF1A, ADM, CXCR4, PLOD2, HMOX1, THBS1, PLAU
GOTERM_CC_FAT	GO:0005925~focal adhesion	16	1.58103	0.0276387	NOX4, PARVG, LIMK1, FHL2, ITGA2, ACTN1, ITGB1, VASP, WNT2, SDC1, LAMA3, LAYN, ITGA5, SH3KBP1, TGFB1I1, AFAP1
GOTERM_BP_FAT	GO:0060541~respiratory system development	16	1.58103	0.04058	WNT5A, FGF7, PDPN, ANO1, TGFB3, MMP14, GLI2, GLI3, GLI1, WNT2, HOXA5, ALDH1A3, HOPX, LOX, FGF1, ADAMTS2
GOTERM_BP_FAT	GO:0050900~leukocyte migration	11	1.08696	0.040913	B4GALT1, DOCK2, SAA2, IL8, IL16, CKLF, ITGA1, ITGB2, MSN, SELPLG, ITGAM
GOTERM_BP_FAT	GO:0060326~cell chemotaxis	9	0.889328	0.0416058	DOCK2, SAA2, IL8, IL16, CKLF, ITGA1, PDGFRB, ITGB2, ITGAM
GOTERM_BP_FAT	GO:0006909~phagocytosis	10	0.988142	0.0420523	CORO1C, SLC11A1, UNC13D, LRP1, HCK, FCER1G, MFGE8, CLEC7A, THBS1, VAV1
GOTERM_BP_FAT	GO:0043068~positive regulation of programmed cell death	42	4.1502	0.0427906	FGD2, BID, MMP9, ADAMTSL4, STK17B, PML, TGFB3, TNFRSF8, TLR4, TGFB1, VDR, PLEKHG2, HMOX1, ALDH1A3, TGM2, PYCARD, INPP5D, FAS, NQO1, LTB, TOP2A, RUNX3, B4GALT1, ARHGEF2, RARG, IL2RA, CEBPB, ITGA1, BRCA2, SLAMF7, IFI16, VAV1, ECT2, TNFRSF10A, INHBA, CD38, TNFRSF9, UNC13D, RASGRF2, BIK, ID3, IGFBP3
GOTERM_BP_FAT	GO:0032680~regulation of tumor necrosis factor production	8	0.790514	0.043771	IRAK3, NOD2, MYD88, FCER1G, TNFRSF8, TLR4, CLEC7A, SASH3
GOTERM_BP_FAT	GO:0050920~regulation of chemotaxis	8	0.790514	0.043771	CDH13, IL8, IL16, F3, ITGA2, GREM1, THBS1, TGFB1
GOTERM_BP_FAT	GO:0032964~collagen biosynthetic process	4	0.395257	0.0446769	COL3A1, COL1A1, SERPINH1, COL5A1
GOTERM_BP_FAT	GO:0002246~healing during inflammatory response	4	0.395257	0.0446769	HIF1A, HMOX1, TGFB1, F2R
GOTERM_BP_FAT	GO:0032695~negative regulation of interleukin-12 production	4	0.395257	0.0446769	TIGIT, IRAK3, NOD2, THBS1
GOTERM_BP_FAT	GO:0010942~positive regulation of cell death	42	4.1502	0.0456837	FGD2, BID, MMP9, ADAMTSL4, STK17B, PML, TGFB3, TNFRSF8, TLR4, TGFB1, VDR, PLEKHG2, HMOX1, ALDH1A3, TGM2, PYCARD, INPP5D, FAS, NQO1, LTB, TOP2A, RUNX3, B4GALT1, ARHGEF2, RARG, IL2RA, CEBPB, ITGA1, BRCA2, SLAMF7, IFI16, VAV1, ECT2, TNFRSF10A, INHBA, CD38, TNFRSF9, UNC13D, RASGRF2, BIK, ID3, IGFBP3
GOTERM_BP_FAT	GO:0010740~positive regulation of protein kinase cascade	21	2.0751	0.0456546	SLC20A1, LGALS1, GJA1, TLR4, PIM2, ECT2, ECM1, LGALS9, FLNA, TGFB1, IL11, CARD11, NOD2, MYD88, PLK2, HMOX1, F3, TGM2, LTB, NEK6, F2R
GOTERM_BP_FAT	GO:0000902~cell morphogenesis	36	3.55731	0.0467759	NRP2, S100A6, LST1, PTK7, GJA1, CABP4, GLI2, IL7R, TGFB1, DOCK2, UNC5B, CXCR4, ROBO1, KAL1, CAP1, SEMA3A, SPON2, RUNX3, FN1, ACTB, NOX4, ARHGEF2, PDPN, BAIAP2, ITGA1, PRKCI, LEF1, GAS7, ECT2, VASP, HIF1A, ADM, EFNA5, VCAN, ANTXR1, FEZ1
GOTERM_BP_FAT	GO:0048729~tissue morphogenesis	22	2.17391	0.0485772	TWSG1, FGF7, HOXA11, PTK7, LEF1, CELSR1, NR4A3, GLI2, GREM1, GLI3, VASP, HOXB4, HOXA5, ALDH1A3, COL1A2, TFAP2A, TGFB1I1, COL1A1, COL11A1, RUNX3, TWIST1, ACVR1
GOTERM_BP_FAT	GO:0032989~cellular component morphogenesis	39	3.85375	0.0487341	NRP2, S100A6, LST1, PTK7, GJA1, CABP4, GLI2, IL7R, ITGB1, TGFB1, DOCK2, UNC5B, CXCR4, ROBO1, KAL1, CAP1, SEMA3A, SPON2, RUNX3, FN1, ACTB, NOX4, ARHGEF2, PDPN, BAIAP2, ITGA1, PRKCI, LEF1, GAS7, ECT2, VASP, KRT19, HIF1A, ADM, EFNA5, VCAN, ANTXR1, PMP22, FEZ1
GOTERM_BP_FAT	GO:0034097~response to cytokine stimulus	13	1.28458	0.0488863	IRAK2, CIITA, KYNU, OSMR, COL3A1, PML, ACP5, MMP3, IRAK3, SLC11A1, CD38, MYD88, ADAM9
GOTERM_BP_FAT	GO:0031099~regeneration	12	1.18577	0.0494994	NOTCH3, KLK6, ADM, ALDOC, PPARG, SERPINE1, AXL, VCAN, NR4A3, PLAU, TGFB1, PLAUR
GOTERM_BP_FAT	GO:0051270~regulation of cell motion	23	2.27273	0.0498859	B4GALT1, PDPN, MMP9, ITGA2, ACTN1, GREM1, TGFB1, THY1, CDH13, LAMA4, LAMA3, HIF1A, CXCR4, HMOX1, F3, RRAS, PDGFRB, SEMA3A, THBS1, IGFBP3, F2R, IGFBP5, ADAM9
GOTERM_BP_FAT	GO:0051130~positive regulation of cellular component organization	22	2.17391	0.0497447	PLEK, LIMK1, CBL, PRKCI, TGFB3, PML, APOC2, ITGA2, NUSAP1, MFGE8, FOXP3, AHR, TGFB1, WNT2, SLC11A1, CDC42EP2, ROBO1, CLEC7A, TGFB1I1, EIF5A2, LTB, ADAM9
GOTERM_CC_FAT	GO:0031256~leading edge membrane	7	0.6917	0.0386273	PLEK, AIF1, ROBO1, ITGA5, ANTXR1, ITGB1, VASP
GOTERM_CC_FAT	GO:0005924~cell-substrate adherens junction	16	1.58103	0.0374523	NOX4, PARVG, LIMK1, FHL2, ITGA2, ACTN1, ITGB1, VASP, WNT2, SDC1, LAMA3, LAYN, ITGA5, SH3KBP1, TGFB1I1, AFAP1
GOTERM_CC_FAT	GO:0042383~sarcolemma	12	1.18577	0.0413081	EDNRA, KRT19, BGN, COL6A3, ANXA1, COL6A2, TGFB3, COL6A1, CACNA1C, ITGB1, ANXA2P2, ANXA2
GOTERM_CC_FAT	GO:0031093~platelet alpha granule lumen	9	0.889328	0.0494804	TGFB3, ACTN1, SPARC, THBS1, THBS2, SRGN, TGFB1, TIMP1, FN1
