# Supplementary material for: Next-generation sequencing reveals novel differentially regulated mRNAs, lncRNAs, miRNAs, sdRNAs and a piRNA in pancreatic cancer
Source: Mol Cancer. 2015 Apr 25;14:94. doi: 10.1186/s12943-015-0358-5 (PMC4417536; doi:10.1186/s12943-015-0358-5)
Supplement: Additional file 9: Table S7 — Predicted, significantly upregulated targets of downregulated miR-802. [file 12943_2015_358_MOESM9_ESM.xls]

## Sheet: Sheet1
MiR-802 target gene	Perdicted by	log2-fold regulation Control/PDAC
ZNF521	PITA, PICTAR, miRDB, miRanda	-1.82196
CDH11	PITA, PICTAR, miRanda	-3.17046
SLC4A7	PITA, miRDB, miRanda	-1.73432
AMPD3	PITA, PICTAR, miRanda	-1.64008
TMEM92	miRConnect, miRDB, miRanda	-2.30338
ZFHX4	PITA, PICTAR, miRDB, miRanda, miRConnect	-2.1977
ST8SIA4	PITA, miRDB, miRanda	-3.22079
MMD	PITA, PICTAR, miRanda	-2.10498
PGM2L1	PITA, mIRDB, miRanda	-1.94156
RAI14	PITA, mIRDB, miRanda	-1.98264
TCF4	miRanda, miRwalk, PICTAR, PITA, TargetScan,miRConnect	-1.66266
HOXA5	PITA, PICTAR, miRDB, miRanda	-2.8363
TSHZ3	PITA, PICTAR, miRDB, miRanda	-1.62339
IGFBP5	PITA, PICTAR, miRanda	-3.14008
TRIB2	PITA, PICTAR, miRanda	-1.83927
ITPR3	PITA, miRconnect, miRanda	-1.92851
